# Supplementary material for: Prediction of Microbial Growth Rate versus Biomass Yield by a Metabolic Network with Kinetic Parameters
Source: PLoS Comput Biol. 2012 Jul 5;8(7):e1002575. doi: 10.1371/journal.pcbi.1002575 (PMC3390398; doi:10.1371/journal.pcbi.1002575)
Supplement: Table S1 — Correlations of enzyme turnover numbers, enzyme molecular weights, gene expression levels, and combinations of the latter via a linear regression model with metabolic flux rates. (XLSX) [file pcbi.1002575.s004.xlsx]

## Sheet: Table S1
FVA formulation for MOMENT and the relation between growth rate and the total enzyame mass
			Using only reactions whose flux rate is uniquely determined by FBA (using FVA)		Choosing a uniquely FBA solution with the minimal sum of absolute flux rates
	Pearson correlation		R	p-value	R	p-value
		Kcat	0.5151	0.00017957	0.4665	3.6161e-05
		Mw	0.2629	2.2705e-05	0.21514	1.57183e-05
		mArray	0.2943	1.9061e-06	0.260194	1.50315e-07
		Kcat + Mw	0.5719	2.678e-05	0.5462	8.3717e-07
		Kcat + Mw + mArr	0.5722	2.6449e-05	0.5545	5.2312e-07
	Spearman correlation		R	p-value	R	p-value
		Kcat	0.503	0.00026906	0.4287	0.00017174
		Mw	0.2363	0.00014864	0.178151	0.000367348
		mArray	0.2087	0.00083536	0.156435	0.00179376
		Kcat + Mw	0.4317	0.0024	0.4116	0.00036208
		Kcat + Mw + mArr	0.4447	0.0017	0.4349	0.00015095
	Pearson correlation		R	p-value	R	p-value
		Kcat	0.64673	0.000853582	0.454175	7.84047e-05
		Mw	0.282489	0.00154711	0.184477	0.00023161
		mArray	0.288028	0.00123567	0.264217	1.06083e-07
		Kcat + Mw	0.767118	1.94812e-05	0.549242	1.02346e-06
		Kcat + Mw + mArr	0.77065	1.68775e-05	0.57467	2.42144e-07
	Spearman correlation		R	p-value	R	p-value
		Kcat	0.705652	0.000168861	0.401894	0.000563559
		Mw	0.292394	0.00103178	0.170641	0.000670571
		mArray	0.222614	0.0133298	0.174085	0.000527057
		Kcat + Mw	0.761153	2.46875e-05	0.421496	0.000309936
		Kcat + Mw + mArr	0.774037	1.46727e-05	0.497226	1.38481e-05
Correlations of enzyme turnover numbers, enzyme molecular weights, gene expression levels, and combinations of the latter via a linear regression model with metabolic flux rates.
Measured flux rates in E.coli under glucose minimal media in low and high growth rates were taken from Ishii et al.[1] and Schuetz et al. data[2], respectively.
The two right-most show the correlation coefficients and p-values corresponding to figure 1A (choosing a unique FBA solution with the minimal sum of absolute flux rates).
The two left-most columns show the correlations obtained when using only reactions whose flux rate is uniquely determined by FVA.
[1]	Ishii N, Nakahigashi K, Baba T, Robert M, Soga T, et al. (2007) Multiple high-throughput analyses monitor the response of E. coli to perturbations. Science 316: 593-597
[2]	Schuetz R, Kuepfer L, Sauer U (2007) Systematic evaluation of objective functions for predicting intracellular fluxes in Escherichia coli. Mol Syst Biol 3: 119.
