# Supplementary material for: Prediction of Microbial Growth Rate versus Biomass Yield by a Metabolic Network with Kinetic Parameters
Source: PLoS Comput Biol. 2012 Jul 5;8(7):e1002575. doi: 10.1371/journal.pcbi.1002575 (PMC3390398; doi:10.1371/journal.pcbi.1002575)
Supplement: Table S2 — The contribution of kinetics parameters to the prediction of metabolic flux in E. coli under glucose minimal media and differential gene expression. (XLSX) [file pcbi.1002575.s005.xlsx]

## Sheet: Table S2
The contribution of kinetics parameters to the prediction of metabolic flux in E. coli under glucose minimal media and differential gene expression.
A
	MOMENT		FBAwMC
	All kcat	E. coli kcat	All kcat	E. coli kcat
Pearson	0.76 (p-value=1.6e-5)	0.67 (p-value=3.6e-4)	0.64 (p-value=7e-4)	0.53 (p-value=0.008)
Spearman	0.6 (p-value=2e-3)	0.49 (p-value=0.015)	0.46 (p-value=2.3e-2)	0.38 (p-value=0.066)
B
	MOMENT		FBAwMC
	All kcat	E. coli kcat	All kcat	E. coli kcat
Pearson	0.84 (p-value=2e-8)	0.42 (p-value=1e-2)	0.34 (p-value=3e-3)	No correlation
Spearman	0.77 (p-value=1e-6)	0.45 (p-value=9e-3)	0.33 (p-value=4e-3)	No correlation
The prediction of metabolic flux in E.coli under glucose minimal media [1] (A) and differential gene expression between low and high growth rate conditions [2] (B), via MOMENT versus FBAwMC, considering either all known enzyme turnover rates in BRENDA or only those measured specifically in E.coli. As shown, the marked improvement in prediction performance of MOMENT over FBAwMC does not depend on …
[1]	Schuetz R, Kuepfer L, Sauer U (2007) Systematic evaluation of objective functions for predicting intracellular fluxes in Escherichia coli. Mol Syst Biol 3: 119.
[2]	Veit A, Polen T, Wendisch VF (2007) Global gene expression analysis of glucose overflow metabolism in Escherichia coli and reduction of aerobic acetate formation. Applied Microbiology and Biotechnology 74: 406-421.
