# Supplementary material for: Prediction of Microbial Growth Rate versus Biomass Yield by a Metabolic Network with Kinetic Parameters
Source: PLoS Comput Biol. 2012 Jul 5;8(7):e1002575. doi: 10.1371/journal.pcbi.1002575 (PMC3390398; doi:10.1371/journal.pcbi.1002575)
Supplement: Table S3 — Measured and predicted growth rates. (XLSX) [file pcbi.1002575.s006.xlsx]

## Sheet: Table S3
Measured and predicted growth rates.
	Carbon sources name	Formula	Maximum growth rate measured	Maximum growth rate predicted by MOMENT	Maximum growth rate predicted by FBAwMC
	Acetate	'C2H3O2'	0.29 ±0.02	0.299884	0.548911
	N-acetylglucosamine	'C8H15NO6'	0.61 ±0.03	0.518338	0.665725
	Glycerol	'C3H8O3'	0.47 ±0.03	0.508735	0.647049
	Oxoglutarate	'C5H4O5'	0.24 ±0.04	0.450267	0.637988
	L-Alanine	'C3H7NO2'	0.24 ±0.03	0.431791	0.627249
	Pyruvate	'C3H3O3'	0.41 ±0.03	0.476633	0.621277
	Fructose	'C6H12O6'	0.54 ±0.04	0.496951	0.647762
	Guanosine	'C10H13N5O5'	0.37 ±0.03	0.589393	0.684915
	Fumarate	'C4H2O4'	0.47 ±0.03	0.459819	0.62228
	Ribose	'C5H10O5'	0.41 ±0.01	0.406958	0.610993
	Galactose	'C6H12O6'	0.24 ±0.02	0.489304	0.633376
	L-Lactate	'C3H5O3'	0.41 ±0.03	0.423586	0.591065
	Gluconate	'C6H11O7'	0.68 ±0.03	0.512951	0.639447
	Sorbitol	'C6H14O6'	0.48 ±0.03	0.478807	0.646634
	Glucosamine	'C6H14NO5'	0.4 ±0.03	0.496656	0.662456
	L-Malate	'C4H4O5'	0.55 ±0.03	0.466736	0.606779
	Succinate	'C4H4O4'	0.5 ±0.02	0.44561	0.619733
	Glucose	'C6H12O6'	0.66 ±0.05	0.506049	0.645834
	Maltose	'C12H22O11'	0.52 ±0.02	0.493769	0.646728
	Glucose 6-Phosphate	'C6H11O9P'	0.78 ±0.04	0.567016	0.653755
	Mannitol	'C6H14O6'	0.61 ±0.03	0.461272	0.636711
	Trehalose	'C12H22O11'	0.48 ±0.04	0.508721	0.651045
	Mannose	'C6H12O6'	0.35 ±0.03	0.487274	0.646014
	Xylose	'C5H10O5'	0.51 ±0.03	0.495004	0.630449
Experimentally measurements of E.coli’s maximal growth rates on 24 single carbon and energy source media and the predictions which obtained by applying MOMENT and FBAwMC on the genome-scale metabolic network model of E. coli iAF1260 [1]
[1]	Feist AM, Henry CS, Reed JL, Krummenacker M, Joyce AR, et al. (2007) A genome-scale metabolic reconstruction for Escherichia coli K-12 MG1655 that accounts for 1260 ORFs and thermodynamic information. Molecular Systems Biology 3: -.
