# Supplementary material for: Prediction of Microbial Growth Rate versus Biomass Yield by a Metabolic Network with Kinetic Parameters
Source: PLoS Comput Biol. 2012 Jul 5;8(7):e1002575. doi: 10.1371/journal.pcbi.1002575 (PMC3390398; doi:10.1371/journal.pcbi.1002575)
Supplement: Table S4 — The prediction accuracy of growth rate predictions made by MOMENT versus FBAwMC. (XLSX) [file pcbi.1002575.s007.xlsx]

## Sheet: Table S4
The prediction accuracy of growth rate predictions made by MOMENT versus FBAwMC.
	24 growth rates measured in this study		10 growth rates measured in Beg et al
	MOMENT	FBAwMC	MOMENT	FBAwMC
Pearson	0.468 (p-value=0.02)	0.29(p-value=0.17)	0.76 (p-value=0.01)	0.8 (p-value=0.005)
Spearman	0.473 (p-value=0.0196)	0.25(p-value=0.24)	0.59 (p-value=0.08)	0.6 (p-value=0.07)
The prediction accuracy of growth rate predictions made by MOMENT versus FBAwMC, evaluated on a limited set of 10 growth media (measured by Beg et al [1]; two right-most columns), and on a set of 24 media (measured in this study; two left-most columns).
[1]	Beg QK, Vazquez A, Ernst J, de Menezes MA, Bar-Joseph Z, et al. (2007) Intracellular crowding defines the mode and sequence of substrate uptakeby Escherichia coli and constrains its metabolic activity. Proc Natl Acad Sci U S A 104: 12663-12668.
