# Supplementary material for: Prediction of Microbial Growth Rate versus Biomass Yield by a Metabolic Network with Kinetic Parameters
Source: PLoS Comput Biol. 2012 Jul 5;8(7):e1002575. doi: 10.1371/journal.pcbi.1002575 (PMC3390398; doi:10.1371/journal.pcbi.1002575)
Supplement: Table S5 — Metabolic flux predictions in E. coli under glucose minimal media. (XLSX) [file pcbi.1002575.s008.xlsx]

## Sheet: Table S5
Metabolic flux predictions in E. coli under glucose minimal media.
Method	Pearson correlation	Spearman correlation
MOMENT	0.76 (p-value=1.6e-5)	0.6 (p-value=2e-3)
FBAwMC	0.6424 (p-value=7e-4)	0.46 (p-value=2.4e-2)
FBA - max ATP per Flux unit	0.6831 (p-value=2e-4)	0.5157 (p-value=9.9e-3)
MOMENT with random kcat	0.428±0.24 (p-value=0.2±0.28)	0.27±0.16 (p-value=0.31±0.29)
Metabolic flux predictions in E.coli under glucose minimal media [1] based on MOMENT, FBAwMC, FBA, and MOMENT with random enzyme turnover rates.
[1]	Schuetz R, Kuepfer L, Sauer U (2007) Systematic evaluation of objective functions for predicting intracellular fluxes in Escherichia coli. Mol Syst Biol 3: 119.
