# Supplementary material for: Prediction of Microbial Growth Rate versus Biomass Yield by a Metabolic Network with Kinetic Parameters
Source: PLoS Comput Biol. 2012 Jul 5;8(7):e1002575. doi: 10.1371/journal.pcbi.1002575 (PMC3390398; doi:10.1371/journal.pcbi.1002575)
Supplement: Table S6 — Prediction of differential gene expression levels in E. coli under glucose minimal media. (XLSX) [file pcbi.1002575.s009.xlsx]

## Sheet: Table S6
Prediction of differential gene expression levels in E. coli under glucose minimal media.
Method	Pearson correlation	Spearman correlation
MOMENT	0.84 (p-value=2.4e-8)	0.77 (p-value=1.4e-6)
FBAwMC	0.34 (p-value=2.9e-3)	0.33 (p-value=4e-3)
MOMENT with random kcat	0.38±0.27 (p-value=0.35±0.3)	0.39±0.26 (p-value=0.35±0.31)
Prediction of differential gene expression levels in E.coli under glucose minimal media [1], between low and high growth rate conditions via MOMENT versus other approaches.
[1]	Veit A, Polen T, Wendisch VF (2007) Global gene expression analysis of glucose overflow metabolism in Escherichia coli and reduction of aerobic acetate formation. Applied Microbiology and Biotechnology 74: 406-421.
