# Supplementary material for: Prediction of Microbial Growth Rate versus Biomass Yield by a Metabolic Network with Kinetic Parameters
Source: PLoS Comput Biol. 2012 Jul 5;8(7):e1002575. doi: 10.1371/journal.pcbi.1002575 (PMC3390398; doi:10.1371/journal.pcbi.1002575)
Supplement: Table S7 — Turnover numbers. (XLSX) [file pcbi.1002575.s010.xlsx]

## Sheet: Table S7
Turnover numbers.
	Rxn	Reaction name	Reaction	Median turnover number (1/s)	Source	E.C. number
	23PDE7pp	2'',3''-cyclic-nucleotide phosphodiesterase (AMP) (periplasm)	(-1) 23camp[p] + (-1) h2o[p] => (1) 3amp[p] + (1) h[p]	7.63	E. coli	3.1.4.16
	23PDE9pp	2'',3''-cyclic-nucleotide phosphodiesterase (GMP) (periplasm)	(-1) 23cgmp[p] + (-1) h2o[p] => (1) 3gmp[p] + (1) h[p]	1.97	E. coli	3.1.4.16
	3OAR100	3-oxoacyl-[acyl-carrier-protein] reductase (n-C10:0)	(-1) 3odecACP[c] + (-1) h[c] + (-1) nadph[c] => (1) 3hdecACP[c] + (1) nadp[c]	71	All organisms	1.1.1.100
	3OAR120	3-oxoacyl-[acyl-carrier-protein] reductase (n-C12:0)	(-1) 3oddecACP[c] + (-1) h[c] + (-1) nadph[c] => (1) 3hddecACP[c] + (1) nadp[c]	71	All organisms	1.1.1.100
	3OAR121	3-oxoacyl-[acyl-carrier-protein] reductase (n-C12:1)	(-1) 3ocddec5eACP[c] + (-1) h[c] + (-1) nadph[c] => (1) 3hcddec5eACP[c] + (1) nadp[c]	71	All organisms	1.1.1.100
	3OAR140	3-oxoacyl-[acyl-carrier-protein] reductase (n-C14:0)	(-1) 3omrsACP[c] + (-1) h[c] + (-1) nadph[c] => (1) 3hmrsACP[c] + (1) nadp[c]	71	All organisms	1.1.1.100
	3OAR141	3-oxoacyl-[acyl-carrier-protein] reductase (n-C14:1)	(-1) 3ocmrs7eACP[c] + (-1) h[c] + (-1) nadph[c] => (1) 3hcmrs7eACP[c] + (1) nadp[c]	71	All organisms	1.1.1.100
	3OAR160	3-oxoacyl-[acyl-carrier-protein] reductase (n-C16:0)	(-1) 3opalmACP[c] + (-1) h[c] + (-1) nadph[c] => (1) 3hpalmACP[c] + (1) nadp[c]	71	All organisms	1.1.1.100
	3OAR161	3-oxoacyl-[acyl-carrier-protein] reductase (n-C16:1)	(-1) 3ocpalm9eACP[c] + (-1) h[c] + (-1) nadph[c] => (1) 3hcpalm9eACP[c] + (1) nadp[c]	71	All organisms	1.1.1.100
	3OAR180	3-oxoacyl-[acyl-carrier-protein] reductase (n-C18:0)	(-1) 3ooctdACP[c] + (-1) h[c] + (-1) nadph[c] => (1) 3hoctaACP[c] + (1) nadp[c]	71	All organisms	1.1.1.100
	3OAR181	3-oxoacyl-[acyl-carrier-protein] reductase (n-C18:1)	(-1) 3ocvac11eACP[c] + (-1) h[c] + (-1) nadph[c] => (1) 3hcvac11eACP[c] + (1) nadp[c]	71	All organisms	1.1.1.100
	3OAR40	3-oxoacyl-[acyl-carrier-protein] reductase (n-C4:0)	(-1) actACP[c] + (-1) h[c] + (-1) nadph[c] => (1) 3haACP[c] + (1) nadp[c]	71	All organisms	1.1.1.100
	3OAR60	3-oxoacyl-[acyl-carrier-protein] reductase (n-C6:0)	(-1) 3ohexACP[c] + (-1) h[c] + (-1) nadph[c] => (1) 3hhexACP[c] + (1) nadp[c]	71	All organisms	1.1.1.100
	3OAR80	3-oxoacyl-[acyl-carrier-protein] reductase (n-C8:0)	(-1) 3ooctACP[c] + (-1) h[c] + (-1) nadph[c] => (1) 3hoctACP[c] + (1) nadp[c]	71	All organisms	1.1.1.100
	3OAS100	3-oxoacyl-[acyl-carrier-protein] synthase (n-C10:0)	(-1) h[c] + (-1) malACP[c] + (-1) ocACP[c] => (1) 3odecACP[c] + (1) ACP[c] + (1) co2[c]	0.05165	All organisms	2.3.1.41
	3OAS120	3-oxoacyl-[acyl-carrier-protein] synthase (n-C12:0)	(-1) dcaACP[c] + (-1) h[c] + (-1) malACP[c] => (1) 3oddecACP[c] + (1) ACP[c] + (1) co2[c]	0.05165	All organisms	2.3.1.41
	3OAS121	3-oxoacyl-[acyl-carrier-protein] synthase (n-C12:1)	(-1) cdec3eACP[c] + (-1) h[c] + (-1) malACP[c] => (1) 3ocddec5eACP[c] + (1) ACP[c] + (1) co2[c]	0.05165	All organisms	2.3.1.41
	3OAS140	3-oxoacyl-[acyl-carrier-protein] synthase (n-C14:0)	(-1) ddcaACP[c] + (-1) h[c] + (-1) malACP[c] => (1) 3omrsACP[c] + (1) ACP[c] + (1) co2[c]	0.05165	All organisms	2.3.1.41
	3OAS141	3-oxoacyl-[acyl-carrier-protein] synthase (n-C14:1)	(-1) cddec5eACP[c] + (-1) h[c] + (-1) malACP[c] => (1) 3ocmrs7eACP[c] + (1) ACP[c] + (1) co2[c]	0.05165	All organisms	2.3.1.41
	3OAS160	3-oxoacyl-[acyl-carrier-protein] synthase (n-C16:0)	(-1) h[c] + (-1) malACP[c] + (-1) myrsACP[c] => (1) 3opalmACP[c] + (1) ACP[c] + (1) co2[c]	0.05165	All organisms	2.3.1.41
	3OAS161	3-oxoacyl-[acyl-carrier-protein] synthase (n-C16:1)	(-1) h[c] + (-1) malACP[c] + (-1) tdeACP[c] => (1) 3ocpalm9eACP[c] + (1) ACP[c] + (1) co2[c]	0.05165	All organisms	2.3.1.41
	3OAS180	3-oxoacyl-[acyl-carrier-protein] synthase (n-C18:0)	(-1) h[c] + (-1) malACP[c] + (-1) palmACP[c] => (1) 3ooctdACP[c] + (1) ACP[c] + (1) co2[c]	0.05165	All organisms	2.3.1.41
	3OAS181	3-oxoacyl-[acyl-carrier-protein] synthase (n-C18:1)	(-1) h[c] + (-1) hdeACP[c] + (-1) malACP[c] => (1) 3ocvac11eACP[c] + (1) ACP[c] + (1) co2[c]	0.05165	All organisms	2.3.1.41
	3OAS60	3-oxoacyl-[acyl-carrier-protein] synthase (n-C6:0)	(-1) butACP[c] + (-1) h[c] + (-1) malACP[c] => (1) 3ohexACP[c] + (1) ACP[c] + (1) co2[c]	0.05165	All organisms	2.3.1.41
	3OAS80	3-oxoacyl-[acyl-carrier-protein] synthase (n-C8:0)	(-1) h[c] + (-1) hexACP[c] + (-1) malACP[c] => (1) 3ooctACP[c] + (1) ACP[c] + (1) co2[c]	0.05165	All organisms	2.3.1.41
	42A12BOOXpp	4-(2-Aminoethyl)-1,2-benzenediol:oxygen oxidoreductase(deaminating)(flavin-containing)	(-1) dopa[p] + (-1) h2o[p] + (-1) o2[p] => (1) 34dhpac[p] + (1) h2o2[p] + (1) nh4[p]	33.1032	All organisms	1.4.3.6
	A5PISO	arabinose-5-phosphate isomerase	(-1) ru5p-DASH-D[c] => (1) ara5p[c]	172	E. coli	5.3.1.13
	ABTA	4-aminobutyrate transaminase	(-1) 4abut[c] + (-1) akg[c] => (1) glu-DASH-L[c] + (1) sucsal[c]	3.34559	E. coli	2.6.1.19
	ABUTD	Aminobutyraldehyde dehydrogenase	(-1) 4abutn[c] + (-1) h2o[c] + (-1) nad[c] => (1) 4abut[c] + (2) h[c] + (1) nadh[c]	7.7	E. coli	1.2.1.19
	ACACT1r	acetyl-CoA C-acetyltransferase	(-2) accoa[c] => (1) aacoa[c] + (1) coa[c]	15.8	All organisms	2.3.1.9
	ACCOAC	acetyl-CoA carboxylase	(-1) accoa[c] + (-1) atp[c] + (-1) hco3[c] => (1) adp[c] + (1) h[c] + (1) malcoa[c] + (1) pi[c]	6.2094	All organisms	6.4.1.2
	ACCOAL	acetate-CoA ligase (ADP-forming)	(-1) atp[c] + (-1) coa[c] + (-1) ppa[c] => (1) adp[c] + (1) pi[c] + (1) ppcoa[c]	79.5714	All organisms	6.2.1.13
	ACGAMK	N-acetylglucosamine kinase	(-1) acgam[c] + (-1) atp[c] => (1) acgam6p[c] + (1) adp[c] + (1) h[c]	0.0316667	All organisms	2.7.1.59
	ACGS	N-acetylglutamate synthase	(-1) accoa[c] + (-1) glu-DASH-L[c] => (1) acglu[c] + (1) coa[c] + (1) h[c]	0.22	All organisms	2.3.1.1
	ACKr	acetate kinase	(-1) ac[c] + (-1) atp[c] => (1) actp[c] + (1) adp[c]	632.667	All organisms	2.7.2.1
	ACNML	N-Acetylneuraminate lyase	(-1) acnam[c] => (1) acmana[c] + (1) pyr[c]	7.7	E. coli	4.1.3.3
	ACOAD1f	acyl-CoA dehydrogenase (butanoyl-CoA)	(-1) btcoa[c] + (-1) fad[c] => (1) b2coa[c] + (1) fadh2[c]	9.6	All organisms	1.3.99.2
	ACOATA	Acetyl-CoA ACP transacylase	(-1) ACP[c] + (-1) accoa[c] => (1) acACP[c] + (1) coa[c]	0.302843	All organisms	2.3.1.38
	ACODA	acetylornithine deacetylase	(-1) acorn[c] + (-1) h2o[c] => (1) ac[c] + (1) orn[c]	2270	E. coli	3.5.1.16
	ACONTb	aconitase (half-reaction B, Isocitrate hydro-lyase)	(-1) acon-DASH-C[c] + (-1) h2o[c] => (1) icit[c]	44.8	E. coli	4.2.1.3
	ACOTA	acetylornithine transaminase	(-1) acorn[c] + (-1) akg[c] => (1) acg5sa[c] + (1) glu-DASH-L[c]	1.55	All organisms	2.6.1.11
	ACPS1	acyl-carrier protein synthase	(-1) apoACP[c] + (-1) coa[c] => (1) ACP[c] + (1) h[c] + (1) pap[c]	0.7	E. coli	2.7.8.7
	ACS	acetyl-CoA synthetase	(-1) ac[c] + (-1) atp[c] + (-1) coa[c] => (1) accoa[c] + (1) amp[c] + (1) ppi[c]	20.2667	All organisms	6.2.1.1
	ADA	Adenosine deaminase	(-1) adn[c] + (-1) h2o[c] + (-1) h[c] => (1) ins[c] + (1) nh4[c]	18.5	All organisms	3.5.4.4
	ADK1	adenylate kinase	(-1) amp[c] + (-1) atp[c] => (2) adp[c]	585.4	All organisms	2.7.4.3
	ADMDC	adenosylmethionine decarboxylase	(-1) amet[c] + (-1) h[c] => (1) ametam[c] + (1) co2[c]	1.5195	All organisms	4.1.1.50
	ADNCYC	adenylate cyclase	(-1) atp[c] => (1) camp[c] + (1) ppi[c]	1.67	E. coli	4.6.1.1
	ADNK1	adenosine kinase	(-1) adn[c] + (-1) atp[c] => (1) adp[c] + (1) amp[c] + (1) h[c]	8.09733	All organisms	2.7.1.20
	ADPRDP	ADPribose diphosphatase	(-1) adprib[c] + (-1) h2o[c] => (1) amp[c] + (2) h[c] + (1) r5p[c]	117	E. coli	3.6.1.13
	ADPT	adenine phosphoribosyltransferase	(-1) ade[c] + (-1) prpp[c] => (1) amp[c] + (1) ppi[c]	9.33	E. coli	2.4.2.7
	ADSK	adenylyl-sulfate kinase	(-1) aps[c] + (-1) atp[c] => (1) adp[c] + (1) h[c] + (1) paps[c]	50	E. coli	2.7.1.25
	ADSS	adenylosuccinate synthase	(-1) asp-DASH-L[c] + (-1) gtp[c] + (-1) imp[c] => (1) dcamp[c] + (1) gdp[c] + (2) h[c] + (1) pi[c]	1.00086	E. coli	6.3.4.4
	AGDC	N-acetylglucosamine-6-phosphate deacetylase	(-1) acgam6p[c] + (-1) h2o[c] => (1) ac[c] + (1) gam6p[c]	95.875	E. coli	3.5.1.25
	AGMT	agmatinase	(-1) agm[c] + (-1) h2o[c] => (1) ptrc[c] + (1) urea[c]	3	All organisms	3.5.3.11
	AHCYSNS	S-adenosylhomocysteine nucleosidase	(-1) ahcys[c] + (-1) h2o[c] => (1) ade[c] + (1) rhcys[c]	2.35	E. coli	3.2.2.9
	ALAALAr	D-alanine-D-alanine ligase (reversible)	(-2) ala-DASH-D[c] + (-1) atp[c] => (1) adp[c] + (1) alaala[c] + (1) h[c] + (1) pi[c]	15.13	E. coli	6.3.2.4
	ALAR	alanine racemase	(-1) ala-DASH-L[c] => (1) ala-DASH-D[c]	27.6	E. coli	5.1.1.1
	ALATA_L	L-alanine transaminase	(-1) akg[c] + (-1) ala-DASH-L[c] => (1) glu-DASH-L[c] + (1) pyr[c]	17.1	All organisms	2.6.1.2
	ALATRS	Alanyl-tRNA synthetase	(-1) ala-DASH-L[c] + (-1) atp[c] + (-1) trnaala[c] => (1) alatrna[c] + (1) amp[c] + (1) ppi[c]	21.66	E. coli	6.1.1.7
	ALCD2x	alcohol dehydrogenase (ethanol)	(-1) etoh[c] + (-1) nad[c] => (1) acald[c] + (1) h[c] + (1) nadh[c]	24.3702	All organisms	1.1.1.1
	ALDD19x	aldehyde dehydrogenase (phenylacetaldehyde, NAD)	(-1) h2o[c] + (-1) nad[c] + (-1) pacald[c] => (2) h[c] + (1) nadh[c] + (1) pac[c]	96.8	E. coli	1.2.1.39
	ALDD2x	aldehyde dehydrogenase (acetaldehyde, NAD)	(-1) acald[c] + (-1) h2o[c] + (-1) nad[c] => (1) ac[c] + (2) h[c] + (1) nadh[c]	13.532	All organisms	1.2.1.3
	ALDD2y	aldehyde dehydrogenase (acetaldehyde, NADP)	(-1) acald[c] + (-1) h2o[c] + (-1) nadp[c] => (1) ac[c] + (2) h[c] + (1) nadph[c]	0.04	All organisms	1.2.1.4
	ALLTN	allantoinase	(-1) alltn[c] + (-1) h2o[c] => (1) alltt[c] + (1) h[c]	310.85	All organisms	3.5.2.5
	AMALT1	Amylomaltase (maltotriose)	(-1) malt[c] + (-1) malttr[c] => (1) glc-DASH-D[c] + (1) maltttr[c]	112.825	All organisms	2.4.1.25
	AMALT2	Amylomaltase (maltotetraose)	(-1) malt[c] + (-1) maltttr[c] => (1) glc-DASH-D[c] + (1) maltpt[c]	123.625	All organisms	2.4.1.25
	AMALT3	Amylomaltase (maltopentaose)	(-1) malt[c] + (-1) maltpt[c] => (1) glc-DASH-D[c] + (1) malthx[c]	94.275	All organisms	2.4.1.25
	AMALT4	Amylomaltase (maltohexaose)	(-1) malt[c] + (-1) malthx[c] => (1) glc-DASH-D[c] + (1) malthp[c]	84.05	All organisms	2.4.1.25
	AMAOTr	adenosylmethionine-8-amino-7-oxononanoate transaminase	(-1) 8aonn[c] + (-1) amet[c] => (1) amob[c] + (1) dann[c]	0.2665	E. coli	2.6.1.62
	AMPN	AMP nucleosidase	(-1) amp[c] + (-1) h2o[c] => (1) ade[c] + (1) r5p[c]	61	All organisms	3.2.2.4
	ANPRT	anthranilate phosphoribosyltransferase	(-1) anth[c] + (-1) prpp[c] => (1) ppi[c] + (1) pran[c]	4.4	E. coli	2.4.2.18
	ANS	anthranilate synthase	(-1) chor[c] + (-1) gln-DASH-L[c] => (1) anth[c] + (1) glu-DASH-L[c] + (1) h[c] + (1) pyr[c]	64.0332	All organisms	4.1.3.27
	AOXSr	8-amino-7-oxononanoate synthase	(-1) ala-DASH-L[c] + (-1) h[c] + (-1) pmcoa[c] => (1) 8aonn[c] + (1) co2[c] + (1) coa[c]	0.0009165	E. coli	2.3.1.47
	AP4AH	Ap4A hydrolase	(-1) ap4a[c] + (-1) h2o[c] => (2) adp[c] + (2) h[c]	250	E. coli	3.6.1.41
	ARAI	L-arabinose isomerase	(-1) arab-DASH-L[c] => (1) rbl-DASH-L[c]	39.3636	All organisms	5.3.1.4
	ARGDC	arginine decarboxylase	(-1) arg-DASH-L[c] + (-1) h[c] => (1) agm[c] + (1) co2[c]	5.02	All organisms	4.1.1.19
	ARGDCpp	arginine decarboxylase	(-1) arg-DASH-L[p] + (-1) h[p] => (1) agm[p] + (1) co2[p]	5.02	All organisms	4.1.1.19
	ARGSL	argininosuccinate lyase	(-1) argsuc[c] => (1) arg-DASH-L[c] + (1) fum[c]	34.5	All organisms	4.3.2.1
	ARGTRS	Arginyl-tRNA synthetase	(-1) arg-DASH-L[c] + (-1) atp[c] + (-1) trnaarg[c] => (1) amp[c] + (1) argtrna[c] + (1) ppi[c]	19.38	E. coli	6.1.1.19
	ASAD	aspartate-semialdehyde dehydrogenase	(-1) aspsa[c] + (-1) nadp[c] + (-1) pi[c] => (1) 4pasp[c] + (1) h[c] + (1) nadph[c]	199.932	All organisms	1.2.1.11
	ASNN	L-asparaginase	(-1) asn-DASH-L[c] + (-1) h2o[c] => (1) asp-DASH-L[c] + (1) nh4[c]	800.006	All organisms	3.5.1.1
	ASNNpp	L-asparaginase	(-1) asn-DASH-L[p] + (-1) h2o[p] => (1) asp-DASH-L[p] + (1) nh4[p]	800.006	All organisms	3.5.1.1
	ASNS1	asparagine synthase (glutamine-hydrolysing)	(-1) asp-DASH-L[c] + (-1) atp[c] + (-1) gln-DASH-L[c] + (-1) h2o[c] => (1) amp[c] + (1) asn-DASH-L[c] + (1) glu-DASH-L[c] + (1) h[c] + (1) ppi[c]	1.89833	E. coli	6.3.5.4
	ASNTRS	Asparaginyl-tRNA synthetase	(-1) asn-DASH-L[c] + (-1) atp[c] + (-1) trnaasn[c] => (1) amp[c] + (1) asntrna[c] + (1) ppi[c]	2.2	E. coli	6.1.1.22
	ASP1DC	aspartate 1-decarboxylase	(-1) asp-DASH-L[c] + (-1) h[c] => (1) ala-DASH-B[c] + (1) co2[c]	0.57	E. coli	4.1.1.11
	ASPCT	aspartate carbamoyltransferase	(-1) asp-DASH-L[c] + (-1) cbp[c] => (1) cbasp[c] + (1) h[c] + (1) pi[c]	417	E. coli	2.1.3.2
	ASPK	aspartate kinase	(-1) asp-DASH-L[c] + (-1) atp[c] => (1) 4pasp[c] + (1) adp[c]	29.2682	E. coli	2.7.2.4
	ASPT	L-aspartase	(-1) asp-DASH-L[c] => (1) fum[c] + (1) nh4[c]	180	E. coli	4.3.1.1
	ASPTA	aspartate transaminase	(-1) akg[c] + (-1) asp-DASH-L[c] => (1) glu-DASH-L[c] + (1) oaa[c]	82.4714	E. coli	2.6.1.1
	ASPTRS	Aspartyl-tRNA synthetase	(-1) asp-DASH-L[c] + (-1) atp[c] + (-1) trnaasp[c] => (1) amp[c] + (1) asptrna[c] + (1) ppi[c]	9.275	E. coli	6.1.1.12
	ATPPRT	ATP phosphoribosyltransferase	(-1) atp[c] + (-1) prpp[c] => (1) ppi[c] + (1) prbatp[c]	2.7	All organisms	2.4.2.17
	BETALDHy	betaine-aldehyde dehydrogenase	(-1) betald[c] + (-1) h2o[c] + (-1) nadp[c] => (1) glyb[c] + (2) h[c] + (1) nadph[c]	276	All organisms	1.2.1.8
	BPNT	3'',5''-bisphosphate nucleotidase	(-1) h2o[c] + (-1) pap[c] => (1) amp[c] + (1) pi[c]	11.4	E. coli	3.1.3.7
	BTS4	Biotin synthase	(-1) amet[c] + (-1) dtbt[c] + (-1) s[c] => (1) btn[c] + (1) dad-DASH-5[c] + (1) h[c] + (1) met-DASH-L[c]	6.95001	E. coli	2.8.1.6
	CBIAT	Cobinamide adenyltransferase	(-1) atp[c] + (-1) cbi[c] + (-1) h[c] => (1) adocbi[c] + (1) pppi[c]	0.0775	All organisms	2.5.1.17
	CBLAT	cob(I)alamin adenosyltransferase	(-1) atp[c] + (-1) cbl1[c] + (-1) h[c] => (1) adocbl[c] + (1) pppi[c]	0.0674	All organisms	2.5.1.17
	CBPS	carbamoyl-phosphate synthase (glutamine-hydrolysing)	(-2) atp[c] + (-1) gln-DASH-L[c] + (-1) h2o[c] + (-1) hco3[c] => (2) adp[c] + (1) cbp[c] + (1) glu-DASH-L[c] + (2) h[c] + (1) pi[c]	3.15755	E. coli	6.3.5.5
	CFAS160E	cyclopropane fatty acid synthase (Phosphatidylethanolamine, n-C16:0)	(-2) amet[c] + (-1) pe161[c] => (2) ahcys[c] + (1) cpe160[c] + (2) h[c]	0.397646	E. coli	2.1.1.79
	CFAS160G	cyclopropane fatty acid synthase (Phosphatidylglycerol, n-C16:0)	(-2) amet[c] + (-1) pg161[c] => (2) ahcys[c] + (1) cpg160[c] + (2) h[c]	0.397646	E. coli	2.1.1.79
	CFAS180E	cyclopropane fatty acid synthase (Phosphatidylethanolamine, n-C18:0)	(-2) amet[c] + (-1) pe181[c] => (2) ahcys[c] + (1) cpe180[c] + (2) h[c]	0.397646	E. coli	2.1.1.79
	CFAS180G	cyclopropane fatty acid synthase (Phosphatidylglycerol, n-C18:0)	(-2) amet[c] + (-1) pg181[c] => (2) ahcys[c] + (1) cpg180[c] + (2) h[c]	0.397646	E. coli	2.1.1.79
	CHORM	chorismate mutase	(-1) chor[c] => (1) pphn[c]	147458	E. coli	5.4.99.5
	CPPPGO	coproporphyrinogen oxidase (O2 required)	(-1) cpppg3[c] + (-2) h[c] + (-1) o2[c] => (2) co2[c] + (2) h2o[c] + (1) pppg9[c]	0.003	E. coli	1.3.3.3
	CSND	Cytosine deaminase	(-1) csn[c] + (-1) h2o[c] + (-1) h[c] => (1) nh4[c] + (1) ura[c]	125.467	E. coli	3.5.4.1
	CTPS2	CTP synthase (glutamine)	(-1) atp[c] + (-1) gln-DASH-L[c] + (-1) h2o[c] + (-1) utp[c] => (1) adp[c] + (1) ctp[c] + (1) glu-DASH-L[c] + (2) h[c] + (1) pi[c]	5.7863	E. coli	6.3.4.2
	CYANST	Cyanide sulfurtransferase	(-1) cyan[c] + (-1) tsul[c] => (1) h[c] + (1) so3[c] + (1) tcynt[c]	245	E. coli	2.8.1.1
	CYANSTpp	Cyanide sulfurtransferase (periplasmic)	(-1) cyan[p] + (-1) tsul[p] => (1) h[p] + (1) so3[p] + (1) tcynt[p]	245	E. coli	2.8.1.1
	CYSDDS	D-cysteine desulfhydrase	(-1) cys-DASH-D[c] + (-1) h2o[c] => (1) h2s[c] + (1) nh4[c] + (1) pyr[c]	72	E. coli	4.4.1.15
	CYSTL	cystathionine b-lyase	(-1) cyst-DASH-L[c] + (-1) h2o[c] => (1) hcys-DASH-L[c] + (1) nh4[c] + (1) pyr[c]	1.5	All organisms	4.4.1.8
	CYSTRS	Cysteinyl-tRNA synthetase	(-1) atp[c] + (-1) cys-DASH-L[c] + (-1) trnacys[c] => (1) amp[c] + (1) cystrna[c] + (1) ppi[c]	10.1659	E. coli	6.1.1.16
	CYTDH	Cytidine hydrolase	(-1) cytd[c] + (-1) h2o[c] => (1) csn[c] + (1) rib-DASH-D[c]	11.6	E. coli	3.2.2.8
	CYTK1	cytidylate kinase (CMP)	(-1) atp[c] + (-1) cmp[c] => (1) adp[c] + (1) cdp[c]	176.081	All organisms	2.7.4.14
	CYTK2	cytidylate kinase (dCMP)	(-1) atp[c] + (-1) dcmp[c] => (1) adp[c] + (1) dcdp[c]	41.6667	All organisms	2.7.4.14
	DAAD	D-Amino acid dehydrogenase	(-1) ala-DASH-D[c] + (-1) fad[c] + (-1) h2o[c] => (1) fadh2[c] + (1) nh4[c] + (1) pyr[c]	15.5	E. coli	1.4.99.1
	DAPE	diaminopimelate epimerase	(-1) 26dap-DASH-LL[c] => (1) 26dap-DASH-M[c]	84	E. coli	5.1.1.7
	DASYN120	CDP-diacylglycerol synthetase (n-C12:0)	(-1) ctp[c] + (-1) h[c] + (-1) pa120[c] => (1) cdpdddecg[c] + (1) ppi[c]	8.92	All organisms	2.7.7.41
	DASYN140	CDP-diacylglycerol synthetase (n-C14:0)	(-1) ctp[c] + (-1) h[c] + (-1) pa140[c] => (1) cdpdtdecg[c] + (1) ppi[c]	8.92	All organisms	2.7.7.41
	DASYN141	CDP-diacylglycerol synthetase (n-C14:1)	(-1) ctp[c] + (-1) h[c] + (-1) pa141[c] => (1) cdpdtdec7eg[c] + (1) ppi[c]	8.92	All organisms	2.7.7.41
	DASYN160	CDP-diacylglycerol synthetase (n-C16:0)	(-1) ctp[c] + (-1) h[c] + (-1) pa160[c] => (1) cdpdhdecg[c] + (1) ppi[c]	8.92	All organisms	2.7.7.41
	DASYN161	CDP-diacylglycerol synthetase (n-C16:1)	(-1) ctp[c] + (-1) h[c] + (-1) pa161[c] => (1) cdpdhdec9eg[c] + (1) ppi[c]	8.92	All organisms	2.7.7.41
	DASYN180	CDP-diacylglycerol synthetase (n-C18:0)	(-1) ctp[c] + (-1) h[c] + (-1) pa180[c] => (1) cdpdodecg[c] + (1) ppi[c]	8.92	All organisms	2.7.7.41
	DASYN181	CDP-diacylglycerol synthetase (n-C18:1)	(-1) ctp[c] + (-1) h[c] + (-1) pa181[c] => (1) cdpdodec11eg[c] + (1) ppi[c]	8.92	All organisms	2.7.7.41
	DCTPD	dCTP deaminase	(-1) dctp[c] + (-1) h2o[c] + (-1) h[c] => (1) dutp[c] + (1) nh4[c]	1.24	E. coli	3.5.4.13
	DDGLK	2-dehydro-3-deoxygluconokinase	(-1) 2ddglcn[c] + (-1) atp[c] => (1) 2ddg6p[c] + (1) adp[c] + (1) h[c]	26.6867	All organisms	2.7.1.45
	DGK1	deoxyguanylate kinase (dGMP:ATP)	(-1) atp[c] + (-1) dgmp[c] => (1) adp[c] + (1) dgdp[c]	70.5	All organisms	2.7.4.8
	DHAD1	dihydroxy-acid dehydratase (2,3-dihydroxy-3-methylbutanoate)	(-1) 23dhmb[c] => (1) 3mob[c] + (1) h2o[c]	11.5	All organisms	4.2.1.9
	DHBD	2,3-dihydro-2,3-dihydroxybenzoate dehydrogenase	(-1) 23ddhb[c] + (-1) nad[c] => (1) 23dhb[c] + (1) h[c] + (1) nadh[c]	58.9	E. coli	1.3.1.28
	DHBS	2,3-dihydroxybenzoate adenylate synthase	(-1) 23dhb[c] + (-1) atp[c] + (-1) h[c] => (1) 23dhba[c] + (1) ppi[c]	5.665	E. coli	2.7.7.58
	DHDPRy	dihydrodipicolinate reductase (NADPH)	(-1) 23dhdp[c] + (-1) h[c] + (-1) nadph[c] => (1) nadp[c] + (1) thdp[c]	11.675	All organisms	1.3.1.26
	DHDPS	dihydrodipicolinate synthase	(-1) aspsa[c] + (-1) pyr[c] => (1) 23dhdp[c] + (2) h2o[c] + (1) h[c]	143.8	E. coli	4.2.1.52
	DHFR	dihydrofolate reductase	(-1) dhf[c] + (-1) h[c] + (-1) nadph[c] => (1) nadp[c] + (1) thf[c]	3.1513	E. coli	1.5.1.3
	DHORD2	dihydoorotic acid dehydrogenase (quinone8)	(-1) dhor-DASH-S[c] + (-1) q8[c] => (1) orot[c] + (1) q8h2[c]	49.64	All organisms	1.3.3.1
	DHORD5	dihydroorotic acid (menaquinone-8)	(-1) dhor-DASH-S[c] + (-1) mqn8[c] => (1) mql8[c] + (1) orot[c]	49.64	All organisms	1.3.3.1
	DHORTS	dihydroorotase	(-1) dhor-DASH-S[c] + (-1) h2o[c] => (1) cbasp[c] + (1) h[c]	40.6244	E. coli	3.5.2.3
	DHQTi	3-dehydroquinate dehydratase, irreversible	(-1) 3dhq[c] => (1) 3dhsk[c] + (1) h2o[c]	57.7714	All organisms	4.2.1.10
	DMATT	dimethylallyltranstransferase	(-1) dmpp[c] + (-1) ipdp[c] => (1) grdp[c] + (1) ppi[c]	0.1584	All organisms	2.5.1.1
	DPR	2-dehydropantoate 2-reductase	(-1) 2dhp[c] + (-1) h[c] + (-1) nadph[c] => (1) nadp[c] + (1) pant-DASH-R[c]	25	E. coli	1.1.1.169
	DRPA	deoxyribose-phosphate aldolase	(-1) 2dr5p[c] => (1) acald[c] + (1) g3p[c]	294.5	E. coli	4.1.2.4
	DTMPK	dTMP kinase	(-1) atp[c] + (-1) dtmp[c] => (1) adp[c] + (1) dtdp[c]	8.9	All organisms	2.7.4.9
	DUTPDP	dUTP diphosphatase	(-1) dutp[c] + (-1) h2o[c] => (1) dump[c] + (1) h[c] + (1) ppi[c]	22.6625	E. coli	3.6.1.23
	EAR100y	enoyl-[acyl-carrier-protein] reductase (NADPH) (n-C10:0)	(-1) h[c] + (-1) nadph[c] + (-1) tdec2eACP[c] => (1) dcaACP[c] + (1) nadp[c]	130.2	All organisms	1.3.1.10
	EAR120y	enoyl-[acyl-carrier-protein] reductase (NADPH) (n-C12:0)	(-1) h[c] + (-1) nadph[c] + (-1) tddec2eACP[c] => (1) ddcaACP[c] + (1) nadp[c]	130.2	All organisms	1.3.1.10
	EAR121y	enoyl-[acyl-carrier-protein] reductase (NADPH) (n-C12:1)	(-1) h[c] + (-1) nadph[c] + (-1) t3c5ddeceACP[c] => (1) cddec5eACP[c] + (1) nadp[c]	130.2	All organisms	1.3.1.10
	EAR140y	enoyl-[acyl-carrier-protein] reductase (NADPH) (n-C14:0)	(-1) h[c] + (-1) nadph[c] + (-1) tmrs2eACP[c] => (1) myrsACP[c] + (1) nadp[c]	130.2	All organisms	1.3.1.10
	EAR141y	enoyl-[acyl-carrier-protein] reductase (NADPH) (n-C14:1)	(-1) h[c] + (-1) nadph[c] + (-1) t3c7mrseACP[c] => (1) nadp[c] + (1) tdeACP[c]	130.2	All organisms	1.3.1.10
	EAR160y	enoyl-[acyl-carrier-protein] reductase (NADPH) (n-C16:0)	(-1) h[c] + (-1) nadph[c] + (-1) tpalm2eACP[c] => (1) nadp[c] + (1) palmACP[c]	130.2	All organisms	1.3.1.10
	EAR161y	enoyl-[acyl-carrier-protein] reductase (NADPH) (n-C16:1)	(-1) h[c] + (-1) nadph[c] + (-1) t3c9palmeACP[c] => (1) hdeACP[c] + (1) nadp[c]	130.2	All organisms	1.3.1.10
	EAR180y	enoyl-[acyl-carrier-protein] reductase (NADPH) (n-C18:0)	(-1) h[c] + (-1) nadph[c] + (-1) toctd2eACP[c] => (1) nadp[c] + (1) ocdcaACP[c]	130.2	All organisms	1.3.1.10
	EAR181y	enoyl-[acyl-carrier-protein] reductase (NADPH) (n-C18:1)	(-1) h[c] + (-1) nadph[c] + (-1) t3c11vaceACP[c] => (1) nadp[c] + (1) octeACP[c]	130.2	All organisms	1.3.1.10
	EAR40x	enoyl-[acyl-carrier-protein] reductase (NADH) (n-C4:0)	(-1) but2eACP[c] + (-1) h[c] + (-1) nadh[c] => (1) butACP[c] + (1) nad[c]	20.4217	All organisms	1.3.1.9
	EAR40y	enoyl-[acyl-carrier-protein] reductase (NADPH) (n-C4:0)	(-1) but2eACP[c] + (-1) h[c] + (-1) nadph[c] => (1) butACP[c] + (1) nadp[c]	130.2	All organisms	1.3.1.10
	EAR60y	enoyl-[acyl-carrier-protein] reductase (NADPH) (n-C6:0)	(-1) h[c] + (-1) nadph[c] + (-1) thex2eACP[c] => (1) hexACP[c] + (1) nadp[c]	130.2	All organisms	1.3.1.10
	EAR80y	enoyl-[acyl-carrier-protein] reductase (NADPH) (n-C8:0)	(-1) h[c] + (-1) nadph[c] + (-1) toct2eACP[c] => (1) nadp[c] + (1) ocACP[c]	130.2	All organisms	1.3.1.10
	EDA	2-dehydro-3-deoxy-phosphogluconate aldolase	(-1) 2ddg6p[c] => (1) g3p[c] + (1) pyr[c]	72.1506	E. coli	4.1.2.14
	ETHAAL	Ethanolamine ammonia-lyase	(-1) etha[c] => (1) acald[c] + (1) nh4[c]	30	All organisms	4.3.1.7
	FACOAL100t2pp	fatty-acid-CoA ligase (decanoate transport via vectoral Co-A coupling)	(-1) atp[c] + (-1) coa[c] + (-1) dca[p] + (-1) h[p] => (1) amp[c] + (1) dcacoa[c] + (1) h[c] + (1) ppi[c]	0.029	E. coli	6.2.1.3
	FACOAL120t2pp	fatty-acid-CoA ligase (dodecanoate transport via vectoral Co-A coupling)	(-1) atp[c] + (-1) coa[c] + (-1) ddca[p] + (-1) h[p] => (1) amp[c] + (1) ddcacoa[c] + (1) h[c] + (1) ppi[c]	0.029	E. coli	6.2.1.3
	FACOAL140t2pp	fatty-acid-CoA ligase (tetradecanoate transport via vectoral Co-A coupling)	(-1) atp[c] + (-1) coa[c] + (-1) h[p] + (-1) ttdca[p] => (1) amp[c] + (1) h[c] + (1) ppi[c] + (1) tdcoa[c]	0.029	E. coli	6.2.1.3
	FACOAL141t2pp	fatty-acid-CoA ligase (tetradecenoate transport via vectoral Co-A coupling)	(-1) atp[c] + (-1) coa[c] + (-1) h[p] + (-1) ttdcea[p] => (1) amp[c] + (1) h[c] + (1) ppi[c] + (1) tdecoa[c]	0.029	E. coli	6.2.1.3
	FACOAL160t2pp	fatty-acid-CoA ligase (hexadecanoate transport via vectoral Co-A coupling)	(-1) atp[c] + (-1) coa[c] + (-1) h[p] + (-1) hdca[p] => (1) amp[c] + (1) h[c] + (1) pmtcoa[c] + (1) ppi[c]	0.029	E. coli	6.2.1.3
	FACOAL161t2pp	fatty-acid-CoA ligase (hexadecenoate transport via vectoral Co-A coupling)	(-1) atp[c] + (-1) coa[c] + (-1) h[p] + (-1) hdcea[p] => (1) amp[c] + (1) h[c] + (1) hdcoa[c] + (1) ppi[c]	0.029	E. coli	6.2.1.3
	FACOAL180t2pp	fatty-acid-CoA ligase (octadecanoate transport via vectoral Co-A coupling)	(-1) atp[c] + (-1) coa[c] + (-1) h[p] + (-1) ocdca[p] => (1) amp[c] + (1) h[c] + (1) ppi[c] + (1) stcoa[c]	0.029	E. coli	6.2.1.3
	FACOAL181t2pp	fatty-acid-CoA ligase (octadecenoate transport via vectoral Co-A coupling)	(-1) atp[c] + (-1) coa[c] + (-1) h[p] + (-1) ocdcea[p] => (1) amp[c] + (1) h[c] + (1) odecoa[c] + (1) ppi[c]	0.029	E. coli	6.2.1.3
	FACOAL60t2pp	fatty-acid-CoA ligase (hexanoate transport via vectoral Co-A coupling)	(-1) atp[c] + (-1) coa[c] + (-1) h[p] + (-1) hxa[p] => (1) amp[c] + (1) h[c] + (1) hxcoa[c] + (1) ppi[c]	0.029	E. coli	6.2.1.3
	FACOAL80t2pp	fatty-acid-CoA ligase (octanoate transport via vectoral Co-A coupling)	(-1) atp[c] + (-1) coa[c] + (-1) h[p] + (-1) octa[p] => (1) amp[c] + (1) h[c] + (1) occoa[c] + (1) ppi[c]	0.029	E. coli	6.2.1.3
	FBA	fructose-bisphosphate aldolase	(-1) fdp[c] => (1) dhap[c] + (1) g3p[c]	10.85	E. coli	4.1.2.13
	FBP	fructose-bisphosphatase	(-1) fdp[c] + (-1) h2o[c] => (1) f6p[c] + (1) pi[c]	19.1	E. coli	3.1.3.11
	FCLT	Ferrochelatase	(-1) fe2[c] + (-1) ppp9[c] => (2) h[c] + (1) pheme[c]	0.092365	All organisms	4.99.1.1
	FEROpp	ferroxidase	(-4) fe2[p] + (-4) h[p] + (-1) o2[p] => (4) fe3[p] + (2) h2o[p]	0.7125	All organisms	1.16.3.1
	FLDR	flavodoxin reductase (NADPH)	(-1) fldox[c] + (-1) h[c] + (-1) nadph[c] => (1) fldrd[c] + (1) nadp[c]	273.5	E. coli	1.18.1.2
	FLVR	flavin reductase	(-1) h[c] + (-1) nadph[c] + (-1) ribflv[c] => (1) nadp[c] + (1) rbflvrd[c]	47.8769	All organisms	1.5.1.30
	FLVRx	flavin reductase (NAD)	(-1) h[c] + (-1) nadh[c] + (-1) ribflv[c] => (1) nad[c] + (1) rbflvrd[c]	28.85	All organisms	1.5.1.30
	FMETTRS	Methionyl-tRNA formyltransferase	(-1) 10fthf[c] + (-1) mettrna[c] => (1) fmettrna[c] + (1) h[c] + (1) thf[c]	25.3333	E. coli	2.1.2.9
	FMNAT	FMN adenylyltransferase	(-1) atp[c] + (-1) fmn[c] + (-1) h[c] => (1) fad[c] + (1) ppi[c]	0.00184165	All organisms	2.7.7.2
	FUM	fumarase	(-1) fum[c] + (-1) h2o[c] => (1) mal-DASH-L[c]	290.056	E. coli	4.2.1.2
	G1PPpp	Glucose-1-phosphatase	(-1) g1p[p] + (-1) h2o[p] => (1) glc-DASH-D[p] + (1) pi[p]	117	E. coli	3.1.3.10
	G1PTT	glucose-1-phosphate thymidylyltransferase	(-1) dttp[c] + (-1) g1p[c] + (-1) h[c] => (1) dtdpglu[c] + (1) ppi[c]	5.925	All organisms	2.7.7.24
	G6PDA	glucosamine-6-phosphate deaminase	(-1) gam6p[c] + (-1) h2o[c] => (1) f6p[c] + (1) nh4[c]	309.6	E. coli	3.5.99.6
	G6PDH2r	glucose 6-phosphate dehydrogenase	(-1) g6p[c] + (-1) nadp[c] => (1) 6pgl[c] + (1) h[c] + (1) nadph[c]	3472.94	All organisms	1.1.1.49
	G6PP	glucose-6-phosphate phosphatase	(-1) g6p[c] + (-1) h2o[c] => (1) glc-DASH-D[c] + (1) pi[c]	700	All organisms	3.1.3.9
	GAL1PPpp	D-galactose 1-phosphatase	(-1) gal1p[p] + (-1) h2o[p] => (1) gal[p] + (1) pi[p]	0.0348	All organisms	3.1.3.10
	GALCTD	galactarate dehydratase	(-1) galct-DASH-D[c] => (1) 5dh4dglc[c] + (1) h2o[c]	22	E. coli	4.2.1.42
	GALKr	galactokinase	(-1) atp[c] + (-1) gal[c] => (1) adp[c] + (1) gal1p[c] + (1) h[c]	15.6673	All organisms	2.7.1.6
	GALM2pp	aldose-1-epimerase	(-1) gal-DASH-bD[p] => (1) gal[p]	18400	E. coli	5.1.3.3
	GALS3	a-galactosidase (melibiose)	(-1) h2o[c] + (-1) melib[c] => (1) gal[c] + (1) glc-DASH-D[c]	118.25	All organisms	3.2.1.22
	GAPD	glyceraldehyde-3-phosphate dehydrogenase	(-1) g3p[c] + (-1) nad[c] + (-1) pi[c] => (1) 13dpg[c] + (1) h[c] + (1) nadh[c]	40.3025	All organisms	1.2.1.12
	GARFT	phosphoribosylglycinamide formyltransferase	(-1) 10fthf[c] + (-1) gar[c] => (1) fgam[c] + (1) h[c] + (1) thf[c]	11.4053	E. coli	2.1.2.2
	GF6PTA	glutamine-fructose-6-phosphate transaminase	(-1) f6p[c] + (-1) gln-DASH-L[c] => (1) gam6p[c] + (1) glu-DASH-L[c]	8.2725	E. coli	2.6.1.16
	GHMT2r	glycine hydroxymethyltransferase, reversible	(-1) ser-DASH-L[c] + (-1) thf[c] => (1) gly[c] + (1) h2o[c] + (1) mlthf[c]	6.9	E. coli	2.1.2.1
	GK1	guanylate kinase (GMP:ATP)	(-1) atp[c] + (-1) gmp[c] => (1) adp[c] + (1) gdp[c]	242	All organisms	2.7.4.8
	GLCP	glycogen phosphorylase	(-1) glycogen[c] + (-1) pi[c] => (1) g1p[c]	50.5	All organisms	2.4.1.1
	GLCP2	glycogen phosphorylase	(-1) bglycogen[c] + (-1) pi[c] => (1) g1p[c]	50.5	All organisms	2.4.1.1
	GLCRAL	5-dehydro-4-deoxyglucarate aldolase	(-1) 5dh4dglc[c] => (1) 2h3oppan[c] + (1) pyr[c]	27.3	E. coli	4.1.2.20
	GLCRD	glucarate dehydratase	(-1) glcr[c] => (1) 5dh4dglc[c] + (1) h2o[c]	9.66583	E. coli	4.2.1.40
	GLCS1	glycogen synthase (ADPGlc)	(-1) adpglc[c] => (1) adp[c] + (1) glycogen[c] + (1) h[c]	284	All organisms	2.4.1.21
	GLGC	glucose-1-phosphate adenylyltransferase	(-1) atp[c] + (-1) g1p[c] + (-1) h[c] => (1) adpglc[c] + (1) ppi[c]	370	E. coli	2.7.7.27
	GLNS	glutamine synthetase	(-1) atp[c] + (-1) glu-DASH-L[c] + (-1) nh4[c] => (1) adp[c] + (1) gln-DASH-L[c] + (1) h[c] + (1) pi[c]	3	E. coli	6.3.1.2
	GLNTRS	Glutaminyl-tRNA synthetase	(-1) atp[c] + (-1) gln-DASH-L[c] + (-1) trnagln[c] => (1) amp[c] + (1) glntrna[c] + (1) ppi[c]	2.19	E. coli	6.1.1.18
	GLUCYS	gamma-glutamylcysteine synthetase	(-1) atp[c] + (-1) cys-DASH-L[c] + (-1) glu-DASH-L[c] => (1) adp[c] + (1) glucys[c] + (1) h[c] + (1) pi[c]	11.5467	All organisms	6.3.2.2
	GLUDC	Glutamate Decarboxylase	(-1) glu-DASH-L[c] + (-1) h[c] => (1) 4abut[c] + (1) co2[c]	4.74727	All organisms	4.1.1.15
	GLUDy	glutamate dehydrogenase (NADP)	(-1) glu-DASH-L[c] + (-1) h2o[c] + (-1) nadp[c] => (1) akg[c] + (1) h[c] + (1) nadph[c] + (1) nh4[c]	2136	All organisms	1.4.1.4
	GLUN	glutaminase	(-1) gln-DASH-L[c] + (-1) h2o[c] => (1) glu-DASH-L[c] + (1) nh4[c]	1270	E. coli	3.5.1.2
	GLUNpp	glutaminase	(-1) gln-DASH-L[p] + (-1) h2o[p] => (1) glu-DASH-L[p] + (1) nh4[p]	1270	E. coli	3.5.1.2
	GLUR	glutamate racemase	(-1) glu-DASH-D[c] => (1) glu-DASH-L[c]	43.33	E. coli	5.1.1.3
	GLUSy	glutamate synthase (NADPH)	(-1) akg[c] + (-1) gln-DASH-L[c] + (-1) h[c] + (-1) nadph[c] => (2) glu-DASH-L[c] + (1) nadp[c]	24.55	All organisms	1.4.1.13
	GLUTRS	Glutamyl-tRNA synthetase	(-1) atp[c] + (-1) glu-DASH-L[c] + (-1) trnaglu[c] => (1) amp[c] + (1) glutrna[c] + (1) ppi[c]	2.46667	E. coli	6.1.1.17
	GLYCK	glycerate kinase	(-1) atp[c] + (-1) glyc-DASH-R[c] => (1) 3pg[c] + (1) adp[c] + (1) h[c]	350	E. coli	2.7.1.31
	GLYCK2	glycerate kinase	(-1) atp[c] + (-1) glyc-DASH-R[c] => (1) 2pg[c] + (1) adp[c] + (1) h[c]	350	E. coli	2.7.1.31
	GLYCLTDy	Glycolate dehydrogenase (NADP)	(-1) glx[c] + (-1) h[c] + (-1) nadph[c] => (1) glyclt[c] + (1) nadp[c]	7.48333	All organisms	1.1.1.26
	GLYK	glycerol kinase	(-1) atp[c] + (-1) glyc[c] => (1) adp[c] + (1) glyc3p[c] + (1) h[c]	1670	All organisms	2.7.1.30
	GLYOX	hydroxyacylglutathione hydrolase	(-1) h2o[c] + (-1) lgt-DASH-S[c] => (1) gthrd[c] + (1) h[c] + (1) lac-DASH-D[c]	500.506	All organisms	3.1.2.6
	GLYTRS	Glycyl-tRNA synthetase	(-1) atp[c] + (-1) gly[c] + (-1) trnagly[c] => (1) amp[c] + (1) glytrna[c] + (1) ppi[c]	12	All organisms	6.1.1.14
	GMAND	GDP-D-mannose dehydratase	(-1) gdpmann[c] => (1) gdpddman[c] + (1) h2o[c]	5	E. coli	4.2.1.47
	GMPS2	GMP synthase	(-1) atp[c] + (-1) gln-DASH-L[c] + (-1) h2o[c] + (-1) xmp[c] => (1) amp[c] + (1) glu-DASH-L[c] + (1) gmp[c] + (2) h[c] + (1) ppi[c]	0.43	All organisms	6.3.5.2
	GND	phosphogluconate dehydrogenase	(-1) 6pgc[c] + (-1) nadp[c] => (1) co2[c] + (1) nadph[c] + (1) ru5p-DASH-D[c]	39.539	All organisms	1.1.1.44
	GPDDA1	Glycerophosphodiester phosphodiesterase (Glycerophosphocholine)	(-1) g3pc[c] + (-1) h2o[c] => (1) chol[c] + (1) glyc3p[c] + (1) h[c]	3.2	E. coli	3.1.4.46
	GPDDA1pp	Glycerophosphodiester phosphodiesterase (Glycerophosphocholine)	(-1) g3pc[p] + (-1) h2o[p] => (1) chol[p] + (1) glyc3p[p] + (1) h[p]	3.2	E. coli	3.1.4.46
	GPDDA2	Glycerophosphodiester phosphodiesterase (Glycerophosphoethanolamine)	(-1) g3pe[c] + (-1) h2o[c] => (1) etha[c] + (1) glyc3p[c] + (1) h[c]	1.1	E. coli	3.1.4.46
	GPDDA2pp	Glycerophosphodiester phosphodiesterase (Glycerophosphoethanolamine)	(-1) g3pe[p] + (-1) h2o[p] => (1) etha[p] + (1) glyc3p[p] + (1) h[p]	1.1	E. coli	3.1.4.46
	GPDDA3	Glycerophosphodiester phosphodiesterase (Glycerophosphoserine)	(-1) g3ps[c] + (-1) h2o[c] => (1) glyc3p[c] + (1) h[c] + (1) ser-DASH-L[c]	2.8	E. coli	3.1.4.46
	GPDDA3pp	Glycerophosphodiester phosphodiesterase (Glycerophosphoserine)	(-1) g3ps[p] + (-1) h2o[p] => (1) glyc3p[p] + (1) h[p] + (1) ser-DASH-L[p]	2.8	E. coli	3.1.4.46
	GPDDA4	Glycerophosphodiester phosphodiesterase (Glycerophosphoglycerol)	(-1) g3pg[c] + (-1) h2o[c] => (1) glyc3p[c] + (1) glyc[c] + (1) h[c]	3.3	E. coli	3.1.4.46
	GPDDA4pp	Glycerophosphodiester phosphodiesterase (Glycerophosphoglycerol)	(-1) g3pg[p] + (-1) h2o[p] => (1) glyc3p[p] + (1) glyc[p] + (1) h[p]	3.3	E. coli	3.1.4.46
	GRTT	geranyltranstransferase	(-1) grdp[c] + (-1) ipdp[c] => (1) frdp[c] + (1) ppi[c]	0.1545	All organisms	2.5.1.10
	GSPMDA	Glutathionylspermidine amidase	(-1) gtspmd[c] + (-1) h2o[c] => (1) gthrd[c] + (1) spmd[c]	2.1	E. coli	3.5.1.78
	GSPMDS	Glutathionylspermidine synthetase	(-1) atp[c] + (-1) gthrd[c] + (-1) spmd[c] => (1) adp[c] + (1) gtspmd[c] + (1) h[c] + (1) pi[c]	4.2	All organisms	6.3.1.8
	GTHOr	glutathione oxidoreductase	(-1) gthox[c] + (-1) h[c] + (-1) nadph[c] => (2) gthrd[c] + (1) nadp[c]	441.95	All organisms	1.8.1.7
	GTHS	glutathione synthetase	(-1) atp[c] + (-1) glucys[c] + (-1) gly[c] => (1) adp[c] + (1) gthrd[c] + (1) h[c] + (1) pi[c]	27.8125	All organisms	6.3.2.3
	GTPCI	GTP cyclohydrolase I	(-1) gtp[c] + (-1) h2o[c] => (1) ahdt[c] + (1) for[c] + (1) h[c]	0.0035	All organisms	3.5.4.16
	GTPDPDP	guanosine-5''-triphosphate,3''-diphosphate diphosphatase	(-1) gdptp[c] + (-1) h2o[c] => (1) h[c] + (1) pi[c] + (1) ppgpp[c]	0.023	E. coli	3.6.1.40
	GTPDPK	GTP diphosphokinase	(-1) atp[c] + (-1) gtp[c] => (1) amp[c] + (1) gdptp[c] + (1) h[c]	2.4825	All organisms	2.7.6.5
	GUAPRT	guanine phosphoribosyltransferase	(-1) gua[c] + (-1) prpp[c] => (1) gmp[c] + (1) ppi[c]	12.4865	All organisms	2.4.2.8
	HCO3E	HCO3 equilibration reaction	(-1) co2[c] + (-1) h2o[c] => (1) h[c] + (1) hco3[c]	17000	E. coli	4.2.1.1
	HCYSMT	homocysteine S-methyltransferase	(-1) amet[c] + (-1) hcys-DASH-L[c] => (1) ahcys[c] + (1) h[c] + (1) met-DASH-L[c]	0.0375	All organisms	2.1.1.10
	HEX1	hexokinase (D-glucose:ATP)	(-1) atp[c] + (-1) glc-DASH-D[c] => (1) adp[c] + (1) g6p[c] + (1) h[c]	85.708	All organisms	2.7.1.1
	HEX7	hexokinase (D-fructose:ATP)	(-1) atp[c] + (-1) fru[c] => (1) adp[c] + (1) f6p[c] + (1) h[c]	31.385	All organisms	2.7.1.1
	HISTD	histidinol dehydrogenase	(-1) h2o[c] + (-1) histd[c] + (-2) nad[c] => (3) h[c] + (1) his-DASH-L[c] + (2) nadh[c]	18.05	All organisms	1.1.1.23
	HISTP	histidinol-phosphatase	(-1) h2o[c] + (-1) hisp[c] => (1) histd[c] + (1) pi[c]	1132.5	E. coli	3.1.3.15
	HISTRS	Histidyl-tRNA synthetase	(-1) atp[c] + (-1) his-DASH-L[c] + (-1) trnahis[c] => (1) amp[c] + (1) histrna[c] + (1) ppi[c]	52.0991	E. coli	6.1.1.21
	HMPK1	hydroxymethylpyrimidine kinase (ATP)	(-1) 4ahmmp[c] + (-1) atp[c] => (1) 4ampm[c] + (1) adp[c] + (1) h[c]	0.000117	E. coli	2.7.1.49
	HPPPNDO	2,3-dihydroxypheylpropionate 1,2-dioxygenase	(-1) dhpppn[c] + (-1) o2[c] => (1) h[c] + (1) hkndd[c]	18.11	E. coli	1.13.11.16
	HSDy	homoserine dehydrogenase (NADPH)	(-1) hom-DASH-L[c] + (-1) nadp[c] => (1) aspsa[c] + (1) h[c] + (1) nadph[c]	8.367	E. coli	1.1.1.3
	HSK	homoserine kinase	(-1) atp[c] + (-1) hom-DASH-L[c] => (1) adp[c] + (1) h[c] + (1) phom[c]	18.3	E. coli	2.7.1.39
	HSST	homoserine O-succinyltransferase	(-1) hom-DASH-L[c] + (-1) succoa[c] => (1) coa[c] + (1) suchms[c]	24.5667	E. coli	2.3.1.46
	HXPRT	hypoxanthine phosphoribosyltransferase (Hypoxanthine)	(-1) hxan[c] + (-1) prpp[c] => (1) imp[c] + (1) ppi[c]	7.89946	All organisms	2.4.2.8
	ICDHyr	isocitrate dehydrogenase (NADP)	(-1) icit[c] + (-1) nadp[c] => (1) akg[c] + (1) co2[c] + (1) nadph[c]	28.5853	All organisms	1.1.1.42
	ICHORT	isochorismatase	(-1) h2o[c] + (-1) ichor[c] => (1) 23ddhb[c] + (1) pyr[c]	11.7381	E. coli	3.3.2.1
	ICL	Isocitrate lyase	(-1) icit[c] => (1) glx[c] + (1) succ[c]	145.444	All organisms	4.1.3.1
	IGPS	indole-3-glycerol-phosphate synthase	(-1) 2cpr5p[c] + (-1) h[c] => (1) 3ig3p[c] + (1) co2[c] + (1) h2o[c]	4.1	E. coli	4.1.1.48
	ILETA	isoleucine transaminase	(-1) akg[c] + (-1) ile-DASH-L[c] => (1) 3mop[c] + (1) glu-DASH-L[c]	48	E. coli	2.6.1.42
	ILETRS	Isoleucyl-tRNA synthetase	(-1) atp[c] + (-1) ile-DASH-L[c] + (-1) trnaile[c] => (1) amp[c] + (1) iletrna[c] + (1) ppi[c]	53.8	E. coli	6.1.1.5
	IMPD	IMP dehydrogenase	(-1) h2o[c] + (-1) imp[c] + (-1) nad[c] => (1) h[c] + (1) nadh[c] + (1) xmp[c]	0.1511	All organisms	1.1.1.205
	INSH	Inosine hydrolase	(-1) h2o[c] + (-1) ins[c] => (1) hxan[c] + (1) rib-DASH-D[c]	0.043	E. coli	3.2.2.8
	IPDDI	isopentenyl-diphosphate D-isomerase	(-1) ipdp[c] => (1) dmpp[c]	19.4136	All organisms	5.3.3.2
	KARA1	ketol-acid reductoisomerase (2,3-dihydroxy-3-methylbutanoate)	(-1) 23dhmb[c] + (-1) nadp[c] => (1) alac-DASH-S[c] + (1) h[c] + (1) nadph[c]	0.00417	E. coli	1.1.1.86
	KARA2	ketol-acid reductoisomerase (2-Acetolactate)	(-1) 2ahbut[c] + (-1) h[c] + (-1) nadph[c] => (1) 23dhmp[c] + (1) nadp[c]	0.12	E. coli	1.1.1.86
	KAS14	beta-ketoacyl-ACP synthase	(-1) acACP[c] + (-1) h[c] + (-1) malACP[c] => (1) ACP[c] + (1) actACP[c] + (1) co2[c]	0.05165	All organisms	2.3.1.41
	LACZ	b-galactosidase	(-1) h2o[c] + (-1) lcts[c] => (1) gal[c] + (1) glc-DASH-D[c]	247.5	E. coli	3.2.1.23
	LACZpp	b-galactosidase	(-1) h2o[p] + (-1) lcts[p] => (1) gal[p] + (1) glc-DASH-D[p]	33.8	All organisms	3.2.1.108
	LALDO2x	D-Lactaldehyde:NAD+ 1-oxidoreductase	(-1) h[c] + (-1) mthgxl[c] + (-1) nadh[c] => (1) lald-DASH-D[c] + (1) nad[c]	266	All organisms	1.1.1.21
	LDH_D2	D-lactate dehydrogenase	(-1) lac-DASH-D[c] + (-1) q8[c] => (1) pyr[c] + (1) q8h2[c]	875	All organisms	1.1.2.4
	LEUTAi	leucine transaminase (irreversible)	(-1) 4mop[c] + (-1) glu-DASH-L[c] => (1) akg[c] + (1) leu-DASH-L[c]	290	All organisms	2.6.1.42
	LEUTRS	Leucyl-tRNA synthetase	(-1) atp[c] + (-1) leu-DASH-L[c] + (-1) trnaleu[c] => (1) amp[c] + (1) leutrna[c] + (1) ppi[c]	14.5129	E. coli	6.1.1.4
	LGTHL	lactoylglutathione lyase	(-1) gthrd[c] + (-1) mthgxl[c] => (1) lgt-DASH-S[c]	718.314	All organisms	4.4.1.5
	LYSDC	lysine decarboxylase	(-1) h[c] + (-1) lys-DASH-L[c] => (1) 15dap[c] + (1) co2[c]	405.5	All organisms	4.1.1.18
	LYSTRS	Lysyl-tRNA synthetase	(-1) atp[c] + (-1) lys-DASH-L[c] + (-1) trnalys[c] => (1) amp[c] + (1) lystrna[c] + (1) ppi[c]	1.73355	E. coli	6.1.1.6
	L_LACD2	L-Lactate dehydrogenase (ubiquinone)	(-1) lac-DASH-L[c] + (-1) q8[c] => (1) pyr[c] + (1) q8h2[c]	178.714	All organisms	1.1.2.3
	L_LACD3	L-Lactate dehydrogenase (menaquinone)	(-1) lac-DASH-L[c] + (-1) mqn8[c] => (1) mql8[c] + (1) pyr[c]	178.714	All organisms	1.1.2.3
	M1PD	mannitol-1-phosphate 5-dehydrogenase	(-1) mnl1p[c] + (-1) nad[c] => (1) f6p[c] + (1) h[c] + (1) nadh[c]	8.5	All organisms	1.1.1.17
	MAN6PI	mannose-6-phosphate isomerase	(-1) man6p[c] => (1) f6p[c]	64.4952	All organisms	5.3.1.8
	MCOATA	Malonyl-CoA-ACP transacylase	(-1) ACP[c] + (-1) malcoa[c] => (1) coa[c] + (1) malACP[c]	1580	E. coli	2.3.1.39
	MCPST	3-mercaptopyruvate sulfurtransferase	(-1) cyan[c] + (-1) mercppyr[c] => (1) h[c] + (1) pyr[c] + (1) tcynt[c]	12.5	E. coli	2.8.1.2
	MDH	malate dehydrogenase	(-1) mal-DASH-L[c] + (-1) nad[c] => (1) h[c] + (1) nadh[c] + (1) oaa[c]	728.729	All organisms	1.1.1.37
	ME1	malic enzyme (NAD)	(-1) mal-DASH-L[c] + (-1) nad[c] => (1) co2[c] + (1) nadh[c] + (1) pyr[c]	134.4	E. coli	1.1.1.38
	ME2	malic enzyme (NADP)	(-1) mal-DASH-L[c] + (-1) nadp[c] => (1) co2[c] + (1) nadph[c] + (1) pyr[c]	66.6	E. coli	1.1.1.40
	METAT	methionine adenosyltransferase	(-1) atp[c] + (-1) h2o[c] + (-1) met-DASH-L[c] => (1) amet[c] + (1) pi[c] + (1) ppi[c]	1.5	E. coli	2.5.1.6
	METS	methionine synthase	(-1) 5mthf[c] + (-1) hcys-DASH-L[c] => (1) h[c] + (1) met-DASH-L[c] + (1) thf[c]	8.33	E. coli	2.1.1.13
	METTRS	Methionyl-tRNA synthetase	(-1) atp[c] + (-1) met-DASH-L[c] + (-1) trnamet[c] => (1) amp[c] + (1) mettrna[c] + (1) ppi[c]	12.6917	E. coli	6.1.1.10
	MGSA	methylglyoxal synthase	(-1) dhap[c] => (1) mthgxl[c] + (1) pi[c]	199.5	E. coli	4.2.3.3
	MI1PP	myo-inositol 1-phosphatase	(-1) h2o[c] + (-1) mi1p-DASH-D[c] => (1) inost[c] + (1) pi[c]	3.79667	E. coli	3.1.3.25
	MME	methylmalonyl-CoA epimerase	(-1) mmcoa-DASH-R[c] => (1) mmcoa-DASH-S[c]	1550	All organisms	5.1.99.1
	MMM2	Methylmalonyl-CoA mutase	(-1) succoa[c] => (1) mmcoa-DASH-R[c]	48	All organisms	5.4.99.2
	MOHMT	3-methyl-2-oxobutanoate hydroxymethyltransferase	(-1) 3mob[c] + (-1) h2o[c] + (-1) mlthf[c] => (1) 2dhp[c] + (1) thf[c]	0.781	All organisms	2.1.2.11
	MTAN	methylthioadenosine nucleosidase	(-1) 5mta[c] + (-1) h2o[c] => (1) 5mtr[c] + (1) ade[c]	4	E. coli	3.2.2.16
	MTHFC	methenyltetrahydrofolate cyclohydrolase	(-1) h2o[c] + (-1) methf[c] => (1) 10fthf[c] + (1) h[c]	134	All organisms	3.5.4.9
	MTHFD	methylenetetrahydrofolate dehydrogenase (NADP)	(-1) mlthf[c] + (-1) nadp[c] => (1) methf[c] + (1) nadph[c]	27.88	All organisms	1.5.1.5
	NADK	NAD kinase	(-1) atp[c] + (-1) nad[c] => (1) adp[c] + (1) h[c] + (1) nadp[c]	55	E. coli	2.7.1.23
	NDPK1	nucleoside-diphosphate kinase (ATP:GDP)	(-1) atp[c] + (-1) gdp[c] => (1) adp[c] + (1) gtp[c]	38	All organisms	2.7.4.6
	NDPK4	nucleoside-diphosphate kinase (ATP:dTDP)	(-1) atp[c] + (-1) dtdp[c] => (1) adp[c] + (1) dttp[c]	80.15	All organisms	2.7.4.6
	NDPK7	nucleoside-diphosphate kinase (ATP:dCDP)	(-1) atp[c] + (-1) dcdp[c] => (1) adp[c] + (1) dctp[c]	106	All organisms	2.7.4.6
	NMNAT	nicotinamide-nucleotide adenylyltransferase	(-1) atp[c] + (-1) h[c] + (-1) nmn[c] => (1) nad[c] + (1) ppi[c]	0.0008929	All organisms	2.7.7.1
	NNAM	nicotinamidase	(-1) h2o[c] + (-1) ncam[c] => (1) nac[c] + (1) nh4[c]	0.93	All organisms	3.5.1.19
	NO3R1bpp	Nitrate reductase (Ubiquinol-8)	(-1) no3[p] + (-1) q8h2[c] => (1) h2o[p] + (1) no2[p] + (1) q8[c]	392.5	E. coli	1.7.99.4
	NO3R1pp	Nitrate reductase (Ubiquinol-8) (periplasm)	(-2) h[c] + (-1) no3[c] + (-1) q8h2[c] => (1) h2o[c] + (2) h[p] + (1) no2[c] + (1) q8[c]	392.5	E. coli	1.7.99.4
	NO3R2bpp	Nitrate reductase (Menaquinol-8) (periplasm)	(-1) mql8[c] + (-1) no3[p] => (1) h2o[p] + (1) mqn8[c] + (1) no2[p]	392.5	E. coli	1.7.99.4
	NTD1	5''-nucleotidase (dUMP)	(-1) dump[c] + (-1) h2o[c] => (1) duri[c] + (1) pi[c]	294.646	E. coli	3.1.3.5
	NTD10	5''-nucleotidase (XMP)	(-1) h2o[c] + (-1) xmp[c] => (1) pi[c] + (1) xtsn[c]	368.25	E. coli	3.1.3.5
	NTD10pp	5''-nucleotidase (XMP)	(-1) h2o[p] + (-1) xmp[p] => (1) pi[p] + (1) xtsn[p]	368.25	E. coli	3.1.3.5
	NTD11	5''-nucleotidase (IMP)	(-1) h2o[c] + (-1) imp[c] => (1) ins[c] + (1) pi[c]	368.25	E. coli	3.1.3.5
	NTD11pp	5''-nucleotidase (IMP)	(-1) h2o[p] + (-1) imp[p] => (1) ins[p] + (1) pi[p]	368.25	E. coli	3.1.3.5
	NTD12	5''-nucleotidase (dIMP)	(-1) dimp[c] + (-1) h2o[c] => (1) din[c] + (1) pi[c]	294.648	E. coli	3.1.3.5
	NTD12pp	5''-nucleotidase (dIMP) (periplasm)	(-1) dimp[p] + (-1) h2o[p] => (1) din[p] + (1) pi[p]	294.648	E. coli	3.1.3.5
	NTD1pp	5''-nucleotidase (dUMP)	(-1) dump[p] + (-1) h2o[p] => (1) duri[p] + (1) pi[p]	294.646	E. coli	3.1.3.5
	NTD2	5''-nucleotidase (UMP)	(-1) h2o[c] + (-1) ump[c] => (1) pi[c] + (1) uri[c]	368.25	E. coli	3.1.3.5
	NTD2pp	5''-nucleotidase (UMP)	(-1) h2o[p] + (-1) ump[p] => (1) pi[p] + (1) uri[p]	368.25	E. coli	3.1.3.5
	NTD3	5''-nucleotidase (dCMP)	(-1) dcmp[c] + (-1) h2o[c] => (1) dcyt[c] + (1) pi[c]	368.25	E. coli	3.1.3.5
	NTD3pp	5''-nucleotidase (dCMP)	(-1) dcmp[p] + (-1) h2o[p] => (1) dcyt[p] + (1) pi[p]	368.25	E. coli	3.1.3.5
	NTD4	5''-nucleotidase (CMP)	(-1) cmp[c] + (-1) h2o[c] => (1) cytd[c] + (1) pi[c]	368.25	E. coli	3.1.3.5
	NTD4pp	5''-nucleotidase (CMP)	(-1) cmp[p] + (-1) h2o[p] => (1) cytd[p] + (1) pi[p]	368.25	E. coli	3.1.3.5
	NTD5	5''-nucleotidase (dTMP)	(-1) dtmp[c] + (-1) h2o[c] => (1) pi[c] + (1) thymd[c]	294.632	E. coli	3.1.3.5
	NTD5pp	5''-nucleotidase (dTMP)	(-1) dtmp[p] + (-1) h2o[p] => (1) pi[p] + (1) thymd[p]	294.632	E. coli	3.1.3.5
	NTD6	5''-nucleotidase (dAMP)	(-1) damp[c] + (-1) h2o[c] => (1) dad-DASH-2[c] + (1) pi[c]	294.66	E. coli	3.1.3.5
	NTD6pp	5''-nucleotidase (dAMP)	(-1) damp[p] + (-1) h2o[p] => (1) dad-DASH-2[p] + (1) pi[p]	294.66	E. coli	3.1.3.5
	NTD7	5''-nucleotidase (AMP)	(-1) amp[c] + (-1) h2o[c] => (1) adn[c] + (1) pi[c]	422.667	E. coli	3.1.3.5
	NTD7pp	5''-nucleotidase (AMP)	(-1) amp[p] + (-1) h2o[p] => (1) adn[p] + (1) pi[p]	422.667	E. coli	3.1.3.5
	NTD8	5''-nucleotidase (dGMP)	(-1) dgmp[c] + (-1) h2o[c] => (1) dgsn[c] + (1) pi[c]	246.873	E. coli	3.1.3.5
	NTD8pp	5''-nucleotidase (dGMP)	(-1) dgmp[p] + (-1) h2o[p] => (1) dgsn[p] + (1) pi[p]	246.873	E. coli	3.1.3.5
	NTD9	5''-nucleotidase (GMP)	(-1) gmp[c] + (-1) h2o[c] => (1) gsn[c] + (1) pi[c]	368.25	E. coli	3.1.3.5
	NTD9pp	5''-nucleotidase (GMP)	(-1) gmp[p] + (-1) h2o[p] => (1) gsn[p] + (1) pi[p]	368.25	E. coli	3.1.3.5
	NTP1	nucleoside-triphosphatase (ATP)	(-1) atp[c] + (-1) h2o[c] => (1) adp[c] + (1) h[c] + (1) pi[c]	430.6	All organisms	3.6.1.15
	NTP3	nucleoside-triphosphatase (GTP)	(-1) gtp[c] + (-1) h2o[c] => (1) gdp[c] + (1) h[c] + (1) pi[c]	422.957	All organisms	3.6.1.15
	NTP3pp	nucleoside-triphosphatase (GTP) (periplasm)	(-1) gtp[p] + (-1) h2o[p] => (1) gdp[p] + (1) h[p] + (1) pi[p]	422.957	All organisms	3.6.1.15
	NTP5	nucleoside-triphosphatase (CTP)	(-1) ctp[c] + (-1) h2o[c] => (1) cdp[c] + (1) h[c] + (1) pi[c]	317.848	All organisms	3.6.1.15
	NTPTP1	Nucleoside triphosphate tripolyhydrolase	(-1) dgtp[c] + (-1) h2o[c] => (1) dgsn[c] + (1) pppi[c]	4000	E. coli	3.1.5.1
	OAADC	oxaloacetate decarboxylase	(-1) h[c] + (-1) oaa[c] => (1) co2[c] + (1) pyr[c]	2502.33	All organisms	4.1.1.3
	OCBT	ornithine carbamoyltransferase	(-1) cbp[c] + (-1) orn[c] => (1) citr-DASH-L[c] + (1) h[c] + (1) pi[c]	2300.43	E. coli	2.1.3.3
	OMPDC	orotidine-5''-phosphate decarboxylase	(-1) h[c] + (-1) orot5p[c] => (1) co2[c] + (1) ump[c]	6	E. coli	4.1.1.23
	ORNDC	Ornithine Decarboxylase	(-1) h[c] + (-1) orn[c] => (1) co2[c] + (1) ptrc[c]	17.2299	All organisms	4.1.1.17
	ORPT	orotate phosphoribosyltransferase	(-1) orot5p[c] + (-1) ppi[c] => (1) orot[c] + (1) prpp[c]	1.95	All organisms	2.4.2.10
	P5CD	1-pyrroline-5-carboxylate dehydrogenase	(-1) 1pyr5c[c] + (-2) h2o[c] + (-1) nad[c] => (1) glu-DASH-L[c] + (1) h[c] + (1) nadh[c]	19.15	All organisms	1.5.1.12
	P5CR	pyrroline-5-carboxylate reductase	(-1) 1pyr5c[c] + (-2) h[c] + (-1) nadph[c] => (1) nadp[c] + (1) pro-DASH-L[c]	1854	All organisms	1.5.1.2
	PACCOAL	phenylacetate-CoA ligase	(-1) atp[c] + (-1) coa[c] + (-1) pac[c] => (1) amp[c] + (1) phaccoa[c] + (1) ppi[c]	30.85	All organisms	6.2.1.30
	PANTS	pantothenate synthase	(-1) ala-DASH-B[c] + (-1) atp[c] + (-1) pant-DASH-R[c] => (1) amp[c] + (1) h[c] + (1) pnto-DASH-R[c] + (1) ppi[c]	1.4	E. coli	6.3.2.1
	PAPPT3	phospho-N-acetylmuramoyl-pentapeptide-transferase (meso-2,6-diaminopimelate)	(-1) udcpp[c] + (-1) ugmda[c] => (1) uagmda[c] + (1) ump[c]	5.33	All organisms	2.7.8.13
	PAPSR	phosphoadenylyl-sulfate reductase (thioredoxin)	(-1) paps[c] + (-1) trdrd[c] => (2) h[c] + (1) pap[c] + (1) so3[c] + (1) trdox[c]	3.5	E. coli	1.8.4.8
	PAPSR2	phosphoadenylyl-sulfate reductase (glutaredoxin)	(-1) grxrd[c] + (-1) paps[c] => (1) grxox[c] + (2) h[c] + (1) pap[c] + (1) so3[c]	3.5	E. coli	1.8.4.8
	PDE1	3'',5''-cyclic-nucleotide phosphodiesterase	(-1) camp[c] + (-1) h2o[c] => (1) amp[c] + (1) h[c]	63.4	All organisms	3.1.4.17
	PDX5POi	pyridoxine 5''-phosphate oxidase	(-1) o2[c] + (-1) pdx5p[c] => (1) h2o2[c] + (1) pydx5p[c]	5.185	E. coli	1.4.3.5
	PEAMNOpp	Phenethylamine oxidase	(-1) h2o[p] + (-1) o2[p] + (-1) peamn[p] => (1) h2o2[p] + (1) nh4[p] + (1) pacald[p]	14.9286	E. coli	1.4.3.6
	PFK	phosphofructokinase	(-1) atp[c] + (-1) f6p[c] => (1) adp[c] + (1) fdp[c] + (1) h[c]	83.6016	E. coli	2.7.1.11
	PGCD	phosphoglycerate dehydrogenase	(-1) 3pg[c] + (-1) nad[c] => (1) 3php[c] + (1) h[c] + (1) nadh[c]	13.5	E. coli	1.1.1.95
	PGI	glucose-6-phosphate isomerase	(-1) g6p[c] => (1) f6p[c]	42	All organisms	5.3.1.9
	PGK	phosphoglycerate kinase	(-1) 3pg[c] + (-1) atp[c] => (1) 13dpg[c] + (1) adp[c]	529.8	All organisms	2.7.2.3
	PGLYCP	Phosphoglycolate phosphatase	(-1) 2pglyc[c] + (-1) h2o[c] => (1) glyclt[c] + (1) pi[c]	94	E. coli	3.1.3.18
	PGMT	phosphoglucomutase	(-1) g1p[c] => (1) g6p[c]	92.5	All organisms	5.4.2.2
	PHETRS	Phenylalanyl-tRNA synthetase	(-1) atp[c] + (-1) phe-DASH-L[c] + (-1) trnaphe[c] => (1) amp[c] + (1) phetrna[c] + (1) ppi[c]	1.41233	E. coli	6.1.1.20
	PMANM	phosphomannomutase	(-1) man1p[c] => (1) man6p[c]	4.15	All organisms	5.4.2.8
	PMPK	phosphomethylpyrimidine kinase	(-1) 4ampm[c] + (-1) atp[c] => (1) 2mahmp[c] + (1) adp[c]	0.07	E. coli	2.7.4.7
	PNTK	pantothenate kinase	(-1) atp[c] + (-1) pnto-DASH-R[c] => (1) 4ppan[c] + (1) adp[c] + (1) h[c]	1.29211	All organisms	2.7.1.33
	POX	pyruvate oxidase	(-1) h2o[c] + (-1) pyr[c] + (-1) q8[c] => (1) ac[c] + (1) co2[c] + (1) q8h2[c]	167	E. coli	1.2.2.2
	PPA	inorganic diphosphatase	(-1) h2o[c] + (-1) ppi[c] => (1) h[c] + (2) pi[c]	108.001	E. coli	3.6.1.1
	PPAKr	Propionate kinase	(-1) adp[c] + (-1) ppap[c] => (1) atp[c] + (1) ppa[c]	657.4	All organisms	2.7.2.1
	PPC	phosphoenolpyruvate carboxylase	(-1) co2[c] + (-1) h2o[c] + (-1) pep[c] => (1) h[c] + (1) oaa[c] + (1) pi[c]	540	E. coli	4.1.1.31
	PPK2r	polyphosphate kinase	(-1) atp[c] + (-1) ppi[c] => (1) adp[c] + (1) pppi[c]	23.6	E. coli	2.7.4.1
	PPKr	polyphosphate kinase	(-1) atp[c] + (-1) pi[c] => (1) adp[c] + (1) ppi[c]	23.6	E. coli	2.7.4.1
	PPM2	phosphopentomutase 2 (deoxyribose)	(-1) 2dr1p[c] => (1) 2dr5p[c]	173	All organisms	5.4.2.7
	PPND	prephenate dehydrogenase	(-1) nad[c] + (-1) pphn[c] => (1) 34hpp[c] + (1) co2[c] + (1) nadh[c]	67.725	E. coli	1.3.1.12
	PPNDH	prephenate dehydratase	(-1) h[c] + (-1) pphn[c] => (1) co2[c] + (1) h2o[c] + (1) phpyr[c]	1911.25	E. coli	4.2.1.51
	PPPGO	protoporphyrinogen oxidase (aerobic)	(-1.500000e+000) o2[c] + (-1) pppg9[c] => (3) h2o[c] + (1) ppp9[c]	3.35443	All organisms	1.3.3.4
	PPPGO3	protoporphyrinogen oxidase (anaerobic)	(-3) fum[c] + (-1) pppg9[c] => (1) ppp9[c] + (3) succ[c]	3.35443	All organisms	1.3.3.4
	PPS	phosphoenolpyruvate synthase	(-1) atp[c] + (-1) h2o[c] + (-1) pyr[c] => (1) amp[c] + (2) h[c] + (1) pep[c] + (1) pi[c]	1160.14	All organisms	2.7.9.2
	PRAGSr	phosphoribosylglycinamide synthase	(-1) atp[c] + (-1) gly[c] + (-1) pram[c] => (1) adp[c] + (1) gar[c] + (1) h[c] + (1) pi[c]	7	All organisms	6.3.4.13
	PRAIi	phosphoribosylanthranilate isomerase (irreversible)	(-1) pran[c] => (1) 2cpr5p[c]	40.25	E. coli	5.3.1.24
	PRAMPC	phosphoribosyl-AMP cyclohydrolase	(-1) h2o[c] + (-1) prbamp[c] => (1) prfp[c]	4.2175	All organisms	3.5.4.19
	PROD2	Proline dehydrogenase	(-1) fad[c] + (-1) pro-DASH-L[c] => (1) 1pyr5c[c] + (1) fadh2[c] + (1) h[c]	18.5	E. coli	1.5.99.8
	PROTRS	Prolyl-tRNA synthetase	(-1) atp[c] + (-1) pro-DASH-L[c] + (-1) trnapro[c] => (1) amp[c] + (1) ppi[c] + (1) protrna[c]	41.3098	E. coli	6.1.1.15
	PSCVT	3-phosphoshikimate 1-carboxyvinyltransferase	(-1) pep[c] + (-1) skm5p[c] => (1) 3psme[c] + (1) pi[c]	6.73846	All organisms	2.5.1.19
	PSP_L	phosphoserine phosphatase (L-serine)	(-1) h2o[c] + (-1) pser-DASH-L[c] => (1) pi[c] + (1) ser-DASH-L[c]	403.47	All organisms	3.1.3.3
	PTAr	phosphotransacetylase	(-1) accoa[c] + (-1) pi[c] => (1) actp[c] + (1) coa[c]	1341.33	All organisms	2.3.1.8
	PUNP1	purine-nucleoside phosphorylase (Adenosine)	(-1) adn[c] + (-1) pi[c] => (1) ade[c] + (1) r1p[c]	38.785	E. coli	2.4.2.1
	PUNP2	purine-nucleoside phosphorylase (Deoxyadenosine)	(-1) dad-DASH-2[c] + (-1) pi[c] => (1) 2dr1p[c] + (1) ade[c]	38.785	E. coli	2.4.2.1
	PUNP3	purine-nucleoside phosphorylase (Guanosine)	(-1) gsn[c] + (-1) pi[c] => (1) gua[c] + (1) r1p[c]	15	E. coli	2.4.2.1
	PUNP4	purine-nucleoside phosphorylase (Deoxyguanosine)	(-1) dgsn[c] + (-1) pi[c] => (1) 2dr1p[c] + (1) gua[c]	50.6133	E. coli	2.4.2.1
	PUNP5	purine-nucleoside phosphorylase (Inosine)	(-1) ins[c] + (-1) pi[c] => (1) hxan[c] + (1) r1p[c]	50.945	E. coli	2.4.2.1
	PUNP6	purine-nucleoside phosphorylase (Deoxyinosine)	(-1) din[c] + (-1) pi[c] => (1) 2dr1p[c] + (1) hxan[c]	50.945	E. coli	2.4.2.1
	PUNP7	purine-nucleoside phosphorylase (Xanthosine)	(-1) pi[c] + (-1) xtsn[c] => (1) r1p[c] + (1) xan[c]	50.6133	E. coli	2.4.2.1
	PYAM5PO	pyridoxamine 5''-phosphate oxidase	(-1) h2o[c] + (-1) o2[c] + (-1) pyam5p[c] => (1) h2o2[c] + (1) nh4[c] + (1) pydx5p[c]	14.86	E. coli	1.4.3.5
	PYDAMK	pyridoxamine kinase	(-1) atp[c] + (-1) pydam[c] => (1) adp[c] + (1) h[c] + (1) pyam5p[c]	0.55	E. coli	2.7.1.35
	PYDXK	pyridoxal kinase	(-1) atp[c] + (-1) pydx[c] => (1) adp[c] + (1) h[c] + (1) pydx5p[c]	2.15	E. coli	2.7.1.35
	PYDXNK	pyridoxine kinase	(-1) atp[c] + (-1) pydxn[c] => (1) adp[c] + (1) h[c] + (1) pdx5p[c]	0.3	E. coli	2.7.1.35
	PYK	pyruvate kinase	(-1) adp[c] + (-1) h[c] + (-1) pep[c] => (1) atp[c] + (1) pyr[c]	135.643	E. coli	2.7.1.40
	RBFK	riboflavin kinase	(-1) atp[c] + (-1) ribflv[c] => (1) adp[c] + (1) fmn[c] + (1) h[c]	0.4	All organisms	2.7.1.26
	RBFSb	riboflavin synthase	(-2) dmlz[c] => (1) 4r5au[c] + (1) ribflv[c]	0.137665	E. coli	2.5.1.9
	RBK	ribokinase	(-1) atp[c] + (-1) rib-DASH-D[c] => (1) adp[c] + (1) h[c] + (1) r5p[c]	10.5	All organisms	2.7.1.15
	RBK_L1	L-ribulokinase (L-ribulose)	(-1) atp[c] + (-1) rbl-DASH-L[c] => (1) adp[c] + (1) h[c] + (1) ru5p-DASH-L[c]	40.42	E. coli	2.7.1.16
	RBP4E	L-ribulose-phosphate 4-epimerase	(-1) ru5p-DASH-L[c] => (1) xu5p-DASH-D[c]	9.27384	E. coli	5.1.3.4
	RMI	L-rhamnose isomerase	(-1) rmn[c] => (1) rml[c]	68	All organisms	5.3.1.14
	RMPA	Rhamnulose-1-phosphate aldolase	(-1) rml1p[c] => (1) dhap[c] + (1) lald-DASH-L[c]	38.3	E. coli	4.1.2.19
	RNDR3	ribonucleoside-diphosphate reductase (CDP)	(-1) cdp[c] + (-1) trdrd[c] => (1) dcdp[c] + (1) h2o[c] + (1) trdox[c]	8.115	E. coli	1.17.4.1
	RPE	ribulose 5-phosphate 3-epimerase	(-1) ru5p-DASH-D[c] => (1) xu5p-DASH-D[c]	1180.01	All organisms	5.1.3.1
	RPI	ribose-5-phosphate isomerase	(-1) r5p[c] => (1) ru5p-DASH-D[c]	2100	E. coli	5.3.1.6
	SARCOX	sarcosine oxidase	(-1) h2o[c] + (-1) o2[c] + (-1) sarcs[c] => (1) fald[c] + (1) gly[c] + (1) h2o2[c]	37.4333	All organisms	1.5.3.1
	SDPDS	succinyl-diaminopimelate desuccinylase	(-1) h2o[c] + (-1) sl26da[c] => (1) 26dap-DASH-LL[c] + (1) succ[c]	0.0555	All organisms	3.5.1.18
	SELCYSS	selenocysteine synthase	(-1) selnp[c] + (-1) sertrna-LPAREN-sec-RPAREN-[c] => (1) h[c] + (1) pi[c] + (1) sectrna[c]	0.0217	E. coli	2.9.1.1
	SERAT	serine O-acetyltransferase	(-1) accoa[c] + (-1) ser-DASH-L[c] => (1) acser[c] + (1) coa[c]	217.742	E. coli	2.3.1.30
	SERD_L	L-serine deaminase	(-1) ser-DASH-L[c] => (1) nh4[c] + (1) pyr[c]	490	E. coli	4.3.1.17
	SERTRS	Seryl-tRNA synthetase	(-1) atp[c] + (-1) ser-DASH-L[c] + (-1) trnaser[c] => (1) amp[c] + (1) ppi[c] + (1) sertrna[c]	1.72829	All organisms	6.1.1.11
	SERTRS2	Seryl-tRNA synthetase (selenocystein)	(-1) atp[c] + (-1) ser-DASH-L[c] + (-1) trnasecys[c] => (1) amp[c] + (1) ppi[c] + (1) sertrna-LPAREN-sec-RPAREN-[c]	1.741	All organisms	6.1.1.11
	SFGTHi	S-Formylglutathione hydralase	(-1) Sfglutth[c] + (-1) h2o[c] => (1) for[c] + (1) gthrd[c] + (1) h[c]	17.505	E. coli	3.1.2.12
	SHK3Dr	shikimate dehydrogenase	(-1) 3dhsk[c] + (-1) h[c] + (-1) nadph[c] => (1) nadp[c] + (1) skm[c]	31.3593	All organisms	1.1.1.25
	SHKK	shikimate kinase	(-1) atp[c] + (-1) skm[c] => (1) adp[c] + (1) h[c] + (1) skm5p[c]	35	All organisms	2.7.1.71
	SPMDAT1	Spermidine acetyltransferase	(-1) accoa[c] + (-1) spmd[c] => (1) N1aspmd[c] + (1) coa[c] + (1) h[c]	2.958	All organisms	2.3.1.57
	SPMDAT2	Spermidine acetyltransferase (N8)	(-1) accoa[c] + (-1) spmd[c] => (1) coa[c] + (1) h[c] + (1) n8aspmd[c]	2.958	All organisms	2.3.1.57
	SPMS	spermidine synthase	(-1) ametam[c] + (-1) ptrc[c] => (1) 5mta[c] + (1) h[c] + (1) spmd[c]	6.8175	All organisms	2.5.1.16
	SUCDi	succinate dehydrogenase (irreversible)	(-1) q8[c] + (-1) succ[c] => (1) fum[c] + (1) q8h2[c]	167	E. coli	1.3.99.1
	SUCOAS	succinyl-CoA synthetase (ADP-forming)	(-1) atp[c] + (-1) coa[c] + (-1) succ[c] => (1) adp[c] + (1) pi[c] + (1) succoa[c]	25.6667	All organisms	6.2.1.5
	TAUDO	Taurine dioxygenase	(-1) akg[c] + (-1) o2[c] + (-1) taur[c] => (1) aacald[c] + (1) co2[c] + (1) h[c] + (1) so3[c] + (1) succ[c]	2.34	E. coli	1.14.11.17
	TDPAGTA	dTDP-4-amino-4,6-dideoxy-D-glucose transaminase	(-1) dtdp4d6dg[c] + (-1) glu-DASH-L[c] => (1) akg[c] + (1) dtdp4addg[c]	5.66	E. coli	2.6.1.33
	TDPDRR	dTDP-4-dehydrorhamnose reductase	(-1) dtdp4d6dm[c] + (-1) h[c] + (-1) nadph[c] => (1) dtdprmn[c] + (1) nadp[c]	29	All organisms	1.1.1.133
	TDPGDH	dTDPglucose 4,6-dehydratase	(-1) dtdpglu[c] => (1) dtdp4d6dg[c] + (1) h2o[c]	3.4	E. coli	4.2.1.46
	TGBPA	Tagatose-bisphosphate aldolase	(-1) tagdp-DASH-D[c] => (1) dhap[c] + (1) g3p[c]	2.1	E. coli	4.1.2.40
	THRA2i	L-allo-Threonine Aldolase	(-1) athr-DASH-L[c] => (1) acald[c] + (1) gly[c]	43	All organisms	4.1.2.5
	THRAi	Threonine aldolase	(-1) thr-DASH-L[c] => (1) acald[c] + (1) gly[c]	41	All organisms	4.1.2.5
	THRD	L-threonine dehydrogenase	(-1) nad[c] + (-1) thr-DASH-L[c] => (1) 2aobut[c] + (1) h[c] + (1) nadh[c]	135	E. coli	1.1.1.103
	THRS	threonine synthase	(-1) h2o[c] + (-1) phom[c] => (1) pi[c] + (1) thr-DASH-L[c]	7.33	E. coli	4.2.3.1
	THRTRS	Threonyl-tRNA synthetase	(-1) atp[c] + (-1) thr-DASH-L[c] + (-1) trnathr[c] => (1) amp[c] + (1) ppi[c] + (1) thrtrna[c]	49.3013	E. coli	6.1.1.3
	TKT1	transketolase	(-1) r5p[c] + (-1) xu5p-DASH-D[c] => (1) g3p[c] + (1) s7p[c]	21.9263	All organisms	2.2.1.1
	TKT2	transketolase	(-1) e4p[c] + (-1) xu5p-DASH-D[c] => (1) f6p[c] + (1) g3p[c]	20.4387	All organisms	2.2.1.1
	TMDK1	thymidine kinase (ATP:thymidine)	(-1) atp[c] + (-1) thymd[c] => (1) adp[c] + (1) dtmp[c] + (1) h[c]	114.104	All organisms	2.7.1.21
	TMDPP	thymidine phosphorylase	(-1) pi[c] + (-1) thymd[c] => (1) 2dr1p[c] + (1) thym[c]	984	E. coli	2.4.2.4
	TPI	triose-phosphate isomerase	(-1) dhap[c] => (1) g3p[c]	460.5	All organisms	5.3.1.1
	TRDR	thioredoxin reductase (NADPH)	(-1) h[c] + (-1) nadph[c] + (-1) trdox[c] => (1) nadp[c] + (1) trdrd[c]	16.955	All organisms	1.8.1.9
	TRE6PS	alpha,alpha-trehalose-phosphate synthase (UDP-forming)	(-1) g6p[c] + (-1) udpg[c] => (1) h[c] + (1) tre6p[c] + (1) udp[c]	5.2	E. coli	2.4.1.15
	TREH	alpha,alpha-trehalase	(-1) h2o[c] + (-1) tre[c] => (2) glc-DASH-D[c]	199	E. coli	3.2.1.28
	TREHpp	alpha,alpha-trehalase (periplasm)	(-1) h2o[p] + (-1) tre[p] => (2) glc-DASH-D[p]	199	E. coli	3.2.1.28
	TRPAS2	Tryptophanase (L-tryptophan)	(-1) h2o[c] + (-1) trp-DASH-L[c] => (1) indole[c] + (1) nh4[c] + (1) pyr[c]	42	All organisms	4.1.99.1
	TRPS1	tryptophan synthase (indoleglycerol phosphate)	(-1) 3ig3p[c] + (-1) ser-DASH-L[c] => (1) g3p[c] + (1) h2o[c] + (1) trp-DASH-L[c]	3.85906	All organisms	4.2.1.20
	TRPS2	tryptophan synthase (indole)	(-1) indole[c] + (-1) ser-DASH-L[c] => (1) h2o[c] + (1) trp-DASH-L[c]	4.45194	All organisms	4.2.1.20
	TRPS3	tryptophan synthase (indoleglycerol phosphate)	(-1) 3ig3p[c] => (1) g3p[c] + (1) indole[c]	2.09	All organisms	4.2.1.20
	TRPTRS	Tryptophanyl-tRNA synthetase	(-1) atp[c] + (-1) trnatrp[c] + (-1) trp-DASH-L[c] => (1) amp[c] + (1) ppi[c] + (1) trptrna[c]	4.14217	All organisms	6.1.1.2
	TYROXDApp	Tyramine:oxygen oxidoreductase(deaminating)(flavin-containing) (periplasm)	(-1) h2o[p] + (-1) o2[p] + (-1) tym[p] => (1) 4hoxpacd[p] + (1) h2o2[p] + (1) nh4[p]	28.8971	All organisms	1.4.3.6
	TYRTA	tyrosine transaminase	(-1) akg[c] + (-1) tyr-DASH-L[c] => (1) 34hpp[c] + (1) glu-DASH-L[c]	31.075	E. coli	2.6.1.5
	TYRTRS	tyrosyl-tRNA synthetase	(-1) atp[c] + (-1) trnatyr[c] + (-1) tyr-DASH-L[c] => (1) amp[c] + (1) ppi[c] + (1) tyrtrna[c]	6.37	E. coli	6.1.1.1
	UAG2E	UDP-N-acetylglucosamine 2-epimerase	(-1) uacgam[c] => (1) uacmam[c]	3.625	E. coli	5.1.3.14
	UAGAAT	UDP-N-acetylglucosamine acyltransferase	(-1) 3hmrsACP[c] + (-1) uacgam[c] => (1) ACP[c] + (1) u3aga[c]	9.16667	E. coli	2.3.1.129
	UAGCVT	UDP-N-acetylglucosamine 1-carboxyvinyltransferase	(-1) pep[c] + (-1) uacgam[c] => (1) pi[c] + (1) uaccg[c]	4.75	E. coli	2.5.1.7
	UAGDP	UDP-N-acetylglucosamine diphosphorylase	(-1) acgam1p[c] + (-1) h[c] + (-1) utp[c] => (1) ppi[c] + (1) uacgam[c]	68.4143	E. coli	2.7.7.23
	UAMAS	UDP-N-acetylmuramoyl-L-alanine synthetase	(-1) ala-DASH-L[c] + (-1) atp[c] + (-1) uamr[c] => (1) adp[c] + (1) h[c] + (1) pi[c] + (1) uama[c]	11.575	E. coli	6.3.2.8
	UAPGR	UDP-N-acetylenolpyruvoylglucosamine reductase	(-1) h[c] + (-1) nadph[c] + (-1) uaccg[c] => (1) nadp[c] + (1) uamr[c]	22.0211	E. coli	1.1.1.158
	UDCPDP	undecaprenyl-diphosphatase	(-1) h2o[c] + (-1) udcpdp[c] => (1) h[c] + (1) pi[c] + (1) udcpp[c]	9	E. coli	3.6.1.27
	UDCPDPpp	undecaprenyl-diphosphatase (periplasm)	(-1) h2o[p] + (-1) udcpdp[p] => (1) h[p] + (1) pi[p] + (1) udcpp[p]	9	E. coli	3.6.1.27
	UDPG4E	UDPglucose 4-epimerase	(-1) udpg[c] => (1) udpgal[c]	18	E. coli	5.1.3.2
	UDPGD	UDPglucose 6-dehydrogenase	(-1) h2o[c] + (-2) nad[c] + (-1) udpg[c] => (3) h[c] + (2) nadh[c] + (1) udpglcur[c]	1.95425	All organisms	1.1.1.22
	UGLT	UDPglucose--hexose-1-phosphate uridylyltransferase	(-1) gal1p[c] + (-1) udpg[c] => (1) g1p[c] + (1) udpgal[c]	340.75	E. coli	2.7.7.12
	UMPK	UMP kinase	(-1) atp[c] + (-1) ump[c] => (1) adp[c] + (1) udp[c]	107.399	All organisms	2.7.4.14
	UPP3MT	uroporphyrinogen methyltransferase	(-2) amet[c] + (-1) uppg3[c] => (2) ahcys[c] + (1) dscl[c] + (1) h[c]	38	All organisms	2.1.1.107
	UPP3S	uroporphyrinogen-III synthase	(-1) hmbil[c] => (1) h2o[c] + (1) uppg3[c]	500	E. coli	4.2.1.75
	UPPRT	uracil phosphoribosyltransferase	(-1) prpp[c] + (-1) ura[c] => (1) ppi[c] + (1) ump[c]	3.85333	All organisms	2.4.2.9
	URIC	uricase	(-2) h2o[c] + (-1) o2[c] + (-1) urate[c] => (1) alltn[c] + (1) co2[c] + (1) h2o2[c]	24.7	All organisms	1.7.3.3
	URIH	Uridine hydrolase	(-1) h2o[c] + (-1) uri[c] => (1) rib-DASH-D[c] + (1) ura[c]	9.3	E. coli	3.2.2.8
	VALTA	valine transaminase	(-1) akg[c] + (-1) val-DASH-L[c] => (1) 3mob[c] + (1) glu-DASH-L[c]	19	E. coli	2.6.1.42
	VALTRS	Valyl-tRNA synthetase	(-1) atp[c] + (-1) trnaval[c] + (-1) val-DASH-L[c] => (1) amp[c] + (1) ppi[c] + (1) valtrna[c]	24.4	E. coli	6.1.1.9
	XPPT	xanthine phosphoribosyltransferase	(-1) prpp[c] + (-1) xan[c] => (1) ppi[c] + (1) xmp[c]	131	E. coli	2.4.2.22
	XYLI1	xylose isomerase	(-1) xyl-DASH-D[c] => (1) xylu-DASH-D[c]	68.9359	All organisms	5.3.1.5
	XYLI2	xylose isomerase	(-1) glc-DASH-D[c] => (1) fru[c]	16.9105	All organisms	5.3.1.5
	XYLK	xylulokinase	(-1) atp[c] + (-1) xylu-DASH-D[c] => (1) adp[c] + (1) h[c] + (1) xu5p-DASH-D[c]	3427.5	E. coli	2.7.1.17
	REV_A5PISO	REV_arabinose-5-phosphate isomerase	(-1) ara5p[c] => (1) ru5p-DASH-D[c]	130	E. coli	5.3.1.13
	REV_ACACT1r	REV_acetyl-CoA C-acetyltransferase	(-1) aacoa[c] + (-1) coa[c] => (2) accoa[c]	159.591	All organisms	2.3.1.9
	REV_ACKr	REV_acetate kinase	(-1) actp[c] + (-1) adp[c] => (1) ac[c] + (1) atp[c]	942.75	All organisms	2.7.2.1
	REV_ACOATA	REV_Acetyl-CoA ACP transacylase	(-1) acACP[c] + (-1) coa[c] => (1) ACP[c] + (1) accoa[c]	0.302843	All organisms	2.3.1.38
	REV_ACONTa	REV_aconitase (half-reaction A, Citrate hydro-lyase)	(-1) acon-DASH-C[c] + (-1) h2o[c] => (1) cit[c]	44.8	E. coli	4.2.1.3
	REV_ADK1	REV_adenylate kinase	(-2) adp[c] => (1) amp[c] + (1) atp[c]	783	All organisms	2.7.4.3
	REV_ALAR	REV_alanine racemase	(-1) ala-DASH-D[c] => (1) ala-DASH-L[c]	6	E. coli	5.1.1.1
	REV_ALCD2x	REV_alcohol dehydrogenase (ethanol)	(-1) acald[c] + (-1) h[c] + (-1) nadh[c] => (1) etoh[c] + (1) nad[c]	11.08	All organisms	1.1.1.1
	REV_ASPTA	REV_aspartate transaminase	(-1) glu-DASH-L[c] + (-1) oaa[c] => (1) akg[c] + (1) asp-DASH-L[c]	318.25	All organisms	2.6.1.1
	REV_ATPS4rpp	REV_ATP synthase (four protons for one ATP) (periplasm)	(-1) atp[c] + (-1) h2o[c] + (-3) h[c] => (1) adp[c] + (4) h[p] + (1) pi[c]	217	All organisms	3.6.3.14
	REV_DAPE	REV_diaminopimelate epimerase	(-1) 26dap-DASH-M[c] => (1) 26dap-DASH-LL[c]	75.5	E. coli	5.1.1.7
	REV_DHORTS	REV_dihydroorotase	(-1) cbasp[c] + (-1) h[c] => (1) dhor-DASH-S[c] + (1) h2o[c]	62.3317	E. coli	3.5.2.3
	REV_ECOAH1	REV_ 3-hydroxyacyl-CoA dehydratase (3-hydroxybutanoyl-CoA)	(-1) b2coa[c] + (-1) h2o[c] => (1) 3hbcoa[c]	1280	All organisms	4.2.1.17
	REV_FUM	REV_fumarase	(-1) mal-DASH-L[c] => (1) fum[c] + (1) h2o[c]	40.1071	E. coli	4.2.1.2
	REV_G1SAT	REV_glutamate-1-semialdehyde aminotransferase	(-1) 5aop[c] => (1) glu1sa[c]	0.59	All organisms	5.4.3.8
	REV_GLUDy	REV_glutamate dehydrogenase (NADP)	(-1) akg[c] + (-1) h[c] + (-1) nadph[c] + (-1) nh4[c] => (1) glu-DASH-L[c] + (1) h2o[c] + (1) nadp[c]	19466.7	All organisms	1.4.1.4
	REV_GLUR	REV_glutamate racemase	(-1) glu-DASH-L[c] => (1) glu-DASH-D[c]	0.41	E. coli	5.1.1.3
	REV_ILETA	REV_isoleucine transaminase	(-1) 3mop[c] + (-1) glu-DASH-L[c] => (1) akg[c] + (1) ile-DASH-L[c]	290	All organisms	2.6.1.42
	REV_IMPC	REV_IMP cyclohydrolase	(-1) fprica[c] => (1) h2o[c] + (1) imp[c]	8.6	All organisms	3.5.4.10
	REV_KARA1	REV_ketol-acid reductoisomerase (2,3-dihydroxy-3-methylbutanoate)	(-1) alac-DASH-S[c] + (-1) h[c] + (-1) nadph[c] => (1) 23dhmb[c] + (1) nadp[c]	1.38367	E. coli	1.1.1.86
	REV_LDH_D	REV_D-lactate dehydrogenase	(-1) h[c] + (-1) nadh[c] + (-1) pyr[c] => (1) lac-DASH-D[c] + (1) nad[c]	320.5	All organisms	1.1.1.28
	REV_M1PD	REV_mannitol-1-phosphate 5-dehydrogenase	(-1) f6p[c] + (-1) h[c] + (-1) nadh[c] => (1) mnl1p[c] + (1) nad[c]	125	All organisms	1.1.1.17
	REV_MDH	REV_malate dehydrogenase	(-1) h[c] + (-1) nadh[c] + (-1) oaa[c] => (1) mal-DASH-L[c] + (1) nad[c]	525	E. coli	1.1.1.37
	REV_MME	REV_methylmalonyl-CoA epimerase	(-1) mmcoa-DASH-S[c] => (1) mmcoa-DASH-R[c]	1550	All organisms	5.1.99.1
	REV_OCBT	REV_ornithine carbamoyltransferase	(-1) citr-DASH-L[c] + (-1) h[c] + (-1) pi[c] => (1) cbp[c] + (1) orn[c]	90	All organisms	2.1.3.3
	REV_ORPT	REV_orotate phosphoribosyltransferase	(-1) orot[c] + (-1) prpp[c] => (1) orot5p[c] + (1) ppi[c]	5.43333	All organisms	2.4.2.10
	REV_PGAMT	REV_phosphoglucosamine mutase	(-1) gam6p[c] => (1) gam1p[c]	5.16	E. coli	5.4.2.10
	REV_PGI	REV_glucose-6-phosphate isomerase	(-1) f6p[c] => (1) g6p[c]	1340.56	All organisms	5.3.1.9
	REV_PGK	REV_phosphoglycerate kinase	(-1) 13dpg[c] + (-1) adp[c] => (1) 3pg[c] + (1) atp[c]	2631.5	All organisms	2.7.2.3
	REV_PGM	REV_phosphoglycerate mutase	(-1) 3pg[c] => (1) 2pg[c]	255.202	All organisms	5.4.2.1
	REV_PPAKr	REV_Propionate kinase	(-1) atp[c] + (-1) ppa[c] => (1) adp[c] + (1) ppap[c]	618.5	All organisms	2.7.2.1
	REV_PPK2r	REV_polyphosphate kinase	(-1) adp[c] + (-1) pppi[c] => (1) atp[c] + (1) ppi[c]	10.5	E. coli	2.7.4.1
	REV_PPKr	REV_polyphosphate kinase	(-1) adp[c] + (-1) ppi[c] => (1) atp[c] + (1) pi[c]	10.5	E. coli	2.7.4.1
	REV_PPM	REV_phosphopentomutase	(-1) r5p[c] => (1) r1p[c]	173	All organisms	5.4.2.7
	REV_PSCVT	REV_ 3-phosphoshikimate 1-carboxyvinyltransferase	(-1) 3psme[c] + (-1) pi[c] => (1) pep[c] + (1) skm5p[c]	1.94667	All organisms	2.5.1.19
	REV_PTAr	REV_phosphotransacetylase	(-1) actp[c] + (-1) coa[c] => (1) accoa[c] + (1) pi[c]	1419.47	All organisms	2.3.1.8
	REV_PUNP1	REV_purine-nucleoside phosphorylase (Adenosine)	(-1) ade[c] + (-1) r1p[c] => (1) adn[c] + (1) pi[c]	110	All organisms	2.4.2.1
	REV_PUNP2	REV_purine-nucleoside phosphorylase (Deoxyadenosine)	(-1) 2dr1p[c] + (-1) ade[c] => (1) dad-DASH-2[c] + (1) pi[c]	110	All organisms	2.4.2.1
	REV_PUNP3	REV_purine-nucleoside phosphorylase (Guanosine)	(-1) gua[c] + (-1) r1p[c] => (1) gsn[c] + (1) pi[c]	100.167	All organisms	2.4.2.1
	REV_PUNP4	REV_purine-nucleoside phosphorylase (Deoxyguanosine)	(-1) 2dr1p[c] + (-1) gua[c] => (1) dgsn[c] + (1) pi[c]	100.167	All organisms	2.4.2.1
	REV_PUNP5	REV_purine-nucleoside phosphorylase (Inosine)	(-1) hxan[c] + (-1) r1p[c] => (1) ins[c] + (1) pi[c]	111.667	All organisms	2.4.2.1
	REV_PUNP6	REV_purine-nucleoside phosphorylase (Deoxyinosine)	(-1) 2dr1p[c] + (-1) hxan[c] => (1) din[c] + (1) pi[c]	111.667	All organisms	2.4.2.1
	REV_PUNP7	REV_purine-nucleoside phosphorylase (Xanthosine)	(-1) r1p[c] + (-1) xan[c] => (1) pi[c] + (1) xtsn[c]	110	All organisms	2.4.2.1
	REV_RMI	REV_L-rhamnose isomerase	(-1) rml[c] => (1) rmn[c]	1717	All organisms	5.3.1.14
	REV_RPE	REV_ribulose 5-phosphate 3-epimerase	(-1) xu5p-DASH-D[c] => (1) ru5p-DASH-D[c]	1300	All organisms	5.1.3.1
	REV_RPI	REV_ribose-5-phosphate isomerase	(-1) ru5p-DASH-D[c] => (1) r5p[c]	50	All organisms	5.3.1.6
	REV_SERAT	REV_serine O-acetyltransferase	(-1) acser[c] + (-1) coa[c] => (1) accoa[c] + (1) ser-DASH-L[c]	115.217	E. coli	2.3.1.30
	REV_SHK3Dr	REV_shikimate dehydrogenase	(-1) nadp[c] + (-1) skm[c] => (1) 3dhsk[c] + (1) h[c] + (1) nadph[c]	11445.7	E. coli	1.1.1.25
	REV_SUCOAS	REV_succinyl-CoA synthetase (ADP-forming)	(-1) adp[c] + (-1) pi[c] + (-1) succoa[c] => (1) atp[c] + (1) coa[c] + (1) succ[c]	21	All organisms	6.2.1.5
	REV_TALA	REV_transaldolase	(-1) e4p[c] + (-1) f6p[c] => (1) g3p[c] + (1) s7p[c]	5.67	All organisms	2.2.1.2
	REV_TPI	REV_triose-phosphate isomerase	(-1) g3p[c] => (1) dhap[c]	9000	E. coli	5.3.1.1
	REV_TYRTA	REV_tyrosine transaminase	(-1) 34hpp[c] + (-1) glu-DASH-L[c] => (1) akg[c] + (1) tyr-DASH-L[c]	64.1667	All organisms	2.6.1.5
	REV_UDPG4E	REV_UDPglucose 4-epimerase	(-1) udpgal[c] => (1) udpg[c]	680	E. coli	5.1.3.2
	REV_UGLT	REV_UDPglucose--hexose-1-phosphate uridylyltransferase	(-1) g1p[c] + (-1) udpgal[c] => (1) gal1p[c] + (1) udpg[c]	283	E. coli	2.7.7.12
	REV_VALTA	REV_valine transaminase	(-1) 3mob[c] + (-1) glu-DASH-L[c] => (1) akg[c] + (1) val-DASH-L[c]	290	All organisms	2.6.1.42
	REV_XYLI1	REV_xylose isomerase	(-1) xylu-DASH-D[c] => (1) xyl-DASH-D[c]	7.7	All organisms	5.3.1.5
	REV_XYLI2	REV_xylose isomerase	(-1) fru[c] => (1) glc-DASH-D[c]	11.085	All organisms	5.3.1.5
Enzyme turnover rates for E.coli were extracted from BRENDA [1] and SABIO-RK [2]. based on Enzyme Commission (EC) numbers and reactant names in the E. coli metabolic model by Feist et al.[3]. For reactions for which no enzyme turnover number were extracted from E.coli measurements, turnover number from other species were considered (source column). Measured turnover rates for mutated enzymes were…
[1]	Pharkya P, Nikolaev EV, Maranas CD (2003) Review of the BRENDA Database. Metabolic engineering 5: 71-73.
[2]	Wittig U, Golebiewski M, Kania R, Krebs O, Mir S, et al. (2006) SABIO-RK: Integration and curation of reaction kinetics data. Data Integration in the Life Sciences, Proceedings 4075: 94-103.
[3]	Feist AM, Henry CS, Reed JL, Krummenacker M, Joyce AR, et al. (2007) A genome-scale metabolic reconstruction for Escherichia coli K-12 MG1655 that accounts for 1260 ORFs and thermodynamic information. Molecular Systems Biology 3: -.
